# Supplementary material for: A glimpse into the biogeography, seasonality, and ecological functions of arctic marine Oomycota
Source: IMA Fungus. 2019 Jun 20;10:6. doi: 10.1186/s43008-019-0006-6 (PMC7325649; doi:10.1186/s43008-019-0006-6)
Supplement: Supplementary file 1 — Alignment used in this study. (FAS 90 kb) [file 43008_2019_6_MOESM1_ESM.fas]

>10
ACTGTTACATGGATAACCGTAGTAATTCTAGAGCTAATACATGCTTC-AAAACCCAACTT---TT----GGACGGGTTGCATTTATTAGATTG-AACCAATCT--------GGC--TGGTATTGTGTTGAGTCATAATAACTAATCGGATCG-------TTC---GTGCGATGAATCAATTGGGATTCTGCCCTATCAGCTTTGGATGGTAGGATATGGGCCTACCATGGCATTAACGGGTAACGGGGAATTAGGGTTTGATTCCGGAGAGGGAGCCTGAGAAACGGCTACCACATCCAAGGAAGGCAGCAGGCGCGTAAATTACCCAATCCTGACACAGGGAGGTAGTGACAATAAATAACAATGCCGGGC-TTTTT-AAGTCTGGCAATTGGAATGAGAACAATTT
>100
CTTACTACTTGGATAACCGTAGTAATTCTAGAGCTAATACATGCTTC-AAAACCCAACTT---TT----GGACGGGTTGCATTTATTAGATTG-AACCAATCT--------GGC--TGGTATTGTGTTGAGTCATAATAACTAATCGGATCG-------TTC---GTGCGATGAATCAATTGGGATTCTGCCCTATCAGCTTTCGACGGTAGTGTAGTGGACTACCGTGGCATTCACGGGTGACGGAGAATTAGGGTTCGATTCCGGAGAGGGAGCCTGAGAAACGGCTACCACATCCAAGGAAGGCAGCAGGCGCGCAAATTACCCAATCCTGACGCAGGGAGGTAGTGACAATAAATAACAATACCGGGC-CTTCA-TAGTCTGGTAATTGGAATGAGTGCAATTT
>11
CTTACTACTTGGATAACCGTAGTAATTCTAGAGCTAATACATGCCTA-AATACCCAACTG---CTTGTCGGAAGGGTTGCATTTATTAGATTG-AACCAATGCAG--------C--TGGTATT-CGTTGAATCATGATAACTGTGCGGATCG----------TTAACGCGATGAATCGAATGAGTTTCTGCCCTATCAGCTTTGGATGGTAGGATATGGGCCTACCATGGCGTTAACGGGTAACGGGGAATTAGGGTTTGATTCCGGAGAGGGAGCCTTAGAAACGGCTACCACATCCAAGGAAGGCAGCAGGCGCGTAAATTACCCAATCCTGACACAGGGAGGTAGTGACAATAAATAACAATGCCGGGC-TTTTT-AAGTCTGGCAATTGGAATGAGAACAATTT
>12
CTTACTACTTGGATAACCGTAGTAATTCTAGAGCTAATACATGCCTA-CATACCCAA------CTTAACGGACGGGTAGCATTTATTAGATTG-AACCATCCTGA----T------CGGTGTTGTGTTGAGTCATAATAACTGTGCGGATCG-----CGTAA-----GCGATGAATCAATTGAGTTTCTGCCCTATCAGCTTTGGATGGTAGGATATGGGCCTACCATGGCATTAACGGGTAACGGGGAATTAGGGTTTGATTCCGGAGAGGGAGCCTGAGAGACGGCTACCACATCCAAGGAAGGCAGCAGGCGCGTAAATTACCCAATCCTGACACAGGGAGGTAGTGACAATAAATAACAATGCCGGGC-CTTTAA-AGTCTGGCAATTGGAATGAGAACAATTT
>13
CTCACTACTTGGATAACCGTAGTAATTCTAGAGCTAATACATGCTTC-AAAACCCAACTT-------TTGGACGGGTTGCATTTATTAGATTG-AACCAATCTG--------GC--TGGTATTGTGTTGAGTCATAATAACTAATCGGATCG----------TTCGTGCGATGAATCAATTGGGATTCTGCCCTATCAGCTTTGGATTGTAGGATATGGGCCTACCATGGCTTTAACGGGTAACGGGAAATTAGGGTTTGATTCCGGAGAGGGAGCCTGAGAGACGGCTACCACATCCAAGGAAGGCAGCAGGCGCGTAAATTACCCAATCCTGACACAGGGAGGTAGTGACAATAAATAACAATACCGGGC--TTTTCAAGTCTGGTAATTGGAATGAGAACAATCT
>14
CTTACTACTTGGATACCCGTAGTAATTCTAGAGCTAATACATGCATA-AATGCCCAACTG---CTTGTCGGACGGGCAGCATTTATTAGATTG-AACCAATCC--------AGC--TGG--ACGTGTCGAATCATAATAACTGTGCGGATCG-------T-----ACGCGATGAATCAATTGAGTTTCTGCCCTATCAGCTTTGGATGGTAGGATATGGGCCTACCATGGCATTAACGGGTAACGGGGAATTAGGGTTTGATTCCGGAGAGGGAGCCTTAGAAACGGCTACCACATCCAAGGAAGGCAGCAGGCGCGTAAATTACCCAATCCTGACACAGGGAGGTAGTGACAATACATAACGATGCTGGGC-TTTTT-CAGTCTGGCAATTGGAATGAGAACAATTT
>15
CTTACTACTTGGATACCCGTAGTAATTCTAGAGCTAATACATGCGCC-AAGACCCAACTG---CTTGTCGGACGGGTTGCATTTATTAGATTG-AACCAATGCA--------GC--TGGTATTGAGTTGAGTCATAATAACTGTGCGGATCG-------TTG---ACGCGATAAATCAAATGAGTTTCTGCCCTATCAGCTTTCGATGGTAGGATATAGGCCTACCATGGCATTAACGGGTAACGGGGAATTAGGGTTTGATTCCGGAGAGGGAGCCTTAGAAACGGCTACCACATCCAAGGAAGGCAGCAGGCGCGTAAATTACCCAATCCTGACACAGGGAGGTAGTGACAATAAATAACAATGCCGGGC-TTTTTA-AGTCTGGCAATTGGAATGAGAACAATTT
>16
CTTACTACTTGGATAACCGTAGTAATTCTAGAGCTAATACATGCTTC-AATACCCAA------CTTTATGGACGGGTAGCATTTATTAGATTG-AACCATCCTGA----T------CGGTGCTGTGTTGAGTCATAATAACTGTGCGGATCG-----CGTAA-----GCGATGAATCAATTGAGTTTCTGCCCTATCAGCTTTGGATGGTAGGATATGGGCCTACCATGGCATTAACGGGTAACGGGGAATTAGGGTTTGATTCCGGAGAGGGAGCCTGAGAGACGGCTACCACATCCAAGGAAGGCAGCAGGCGCGTAAATTACCCAATCCTGACACAGGGAGGTAGTGACAATAAATAACAATGCCGGGC-TTTTTA-AGTCTGGCAATTGGAATGAGAACAATTT
>17
CTTACTACTTGGATACCCGTAGTAATTCTAGAGCTAATACATGCTGC-AAGACCCAACTG---CTTGTCGGACGGGTTGCATTTATTAGATTG-AACCAATACA--------GC--TGTTTTTGAGTTGAGTCATAATAACTGTGCGGATCG-------TT-----CGCGATAAATCAAATGAGTTTCTGCCCTATCAGCTTTCGATGGTAGGATATAGGCCTACCATGGCATTAACGGGTAACGGGGAATTAGGGTTTGATTCCGGAGAGGGAGCCTTAGAAACGGCTACCACATCCAAGGAAGGCAGCAGGCGCGTAAATTACCCAATCCTGACACAGGGAGGTAGTGACAATAAATAACAATGCCGGGC-TTTTTT-AGTCTGGCAATTGGAATGAGAACAATTT
>18
CTTACTACTTGGATAACCGTAGTAATTCTAGAGCTAATACATGCCTA-CATACCCAA------CTTAACGGACGGGTAGCATTTATTAGATTG-AACCATCCTGA----T------CGGTGTTGTGTTGAGTCATAATAACTGTGCGGATCG-----CGTAA-----GCGATGAATCAATTGAGTTTCTGCCCTATCAGCTTTGGATGGTAGGATATGGGCCTACCATGGCATTAACGGGTAACGGGGAATTAGGGTTTGATTCCGGAGAGGGAGCCTGAGAGACGGCTACCACATCCAAGGAAGGCAGCAGGCGCGTAAATTACCCACTCCTGGCACAGGGAGGTAGTGACGAGTAATAACGACTAGAGGC-TCCTCG-GACCTCAAGATCGGAATGAG-ACAATCT
>19
CTTACTACTTGGATAACCGTAGTAATTCTAGAGCTAATACATGCCTA-CATACCCAA------CTTAACGGACGGGTAGCATTTATTAGATTG-AACCATCCTGA----T------CGGTGTTGTGTTGAGTCATAATAACTGTGCGGATCG-----CGTAA-----GCGATGAATCAATTGAGTTTCTGCCCTATCAGCTTTGGATGGTAGGATATGGGCCTACCATGGCATTAACGGGTAACGGGGAATTAGGGTTTGATTCCGGAGAGGGAGCCTGAGAGACGGCTACCACATCCAAGGAAGGCAGCAGGCGCGTAAATTACCCAATCCTGACACAGGGAGGTAGTGACAAAAAATAACAATACCTGGC-CTTTCA-GGTCGGGTAATTGGAATGAGTACAATTT
>2
CTTACTAGTTGGATATCCGTAGTAATTCTAGAGTTAATACATGCTTG-AAGAT-TG-------TTTTTAAAATACATTGCATTTATTAGATTG-AACTAA-------------------TTTAAAGTTGAGTCATAATAACTGTGCGGATCG----------AAAAAGCGATGAATCAATTGGGTTTCTGCCCTATCAGTTTTGGATGGCTGTGTATTGGACAGCCATGACATTAACGGGTAACGGGGAATTGGGGTTTGATACCGGAGAGGGCGCCTTAGAAATGGCGACCACATCCAAGGAAGGCAGCAGGCGCGTAAATTACCCAATCCTAATTCAGGGAGGTAGTGACTAGAAATAACGATTCGAGAT--GCTTTGCATTTTGAAATTGGAATGAGAACAATTT
>20
CTTACTAGTTGGATATCCGTAGTAATTCTAGAGTTAATACATGCTTG-CAGAT-TG-------TTTTTAAAATACATTGCATTTATTAGATTG-AACTAA------------------TTTTAAAGTTGAGTCATAATAACTGTGCGGATCG----------AAAAAGCGATGAATCAATTGGGTTTCTGCCCTATCAGTTTTGGATGGCTGTGTATTGGACAGCCATGACATTAACGGGTAACGGGGAATTGGGGTTTGATACCGGAGAGGGCGCCTTAGAAATGGCGACCACATCCAAGGAAGGCAGCAGGCGCGTAAATTACCCAATCCTAATTCAGGGAGGTAGTGACTAGAAATAACGATTCGAGAT--GCTTTGCATTTTGAAATTGGAATGAGAACAATTT
>21
CTTACTAGTTGGATATCCGTAGTAATTCTAGAGTTAATACATGCTTG-AAGAT-TG-------TTTTTAAAGTACATTGCATTTATTAGATTG-AACTAA------------------TTTTAAAGTTGAGTCATAATAACTGTGCGGATCG----------AAAAAGCGATGAATCAATTGGGTTTCTGCCCTATCAGTTTTGGATGGCTGTGTATTGGACAGCCATGACATTAACGGGTAACGGGGAATTGGGGTTTGATACCGGAGAGGGCGCCTTAGAAATGGCGACCACATCCAAGGAAGGCAGCAGGCGCGTAAATTACCCAATCCTAATTCAGGGAGGTAGTGACTAGAAATAACGATTCGAGAT--GCTTTGCATTTTGAAATTGGAATGAGAACAATTT
>22
CTTACTACTTGGATAACCGTAGTAATTCTAGAGCTAATACATGCCTA-AATACCCAACTG---CTTGTCGGAAGGGTTGCATTTATTAGATTG-AACCAATGCAG--------C--TGGTATT-CGTTGAATCATGATAACTGTGCGGATCG----------TTAACGCGATGAATCGAATGAGTTTCTGCCCTATCAGCTTTGGATGGTAGGATATGGGCCTACCATGGCGTTAACGGGTAACGGGGAATTAGGGTTTGATTCCGGAGAGGGAGCCTTAGAAACGGCTACCACATCCAAGGAAGGCAGCAGGCGCGTAAATTACCCAATCCTGACACAGGGAGGTAGTGACAATAAATAACAATACAGAAC-TTTC--GAGCTTTGTAATTGGAATGAGAACAATTT
>23
CTTACTGGTTGGATATCCGTAGTAATTCTAGAGTTAATACATGCTTG-AAGATGTG-------TTTTTAAAATACATTGCATTTATTAGATTG-AACTAA------------------TTTTAAAGTTGAGTCATAATAACTGTGCGGATCG------------AAAGCGATGAATCAATTGGGTTTCTGCCCTATCAGTTTTGGATGGCTGTGTATTGGACAGCCATGACATTAACGGGTAACGGGGAATTGGGGTTTGATACCGGAGAGGGCGCCTTAGAAATGGCGACCACATCCAAGGAAGGCAGCAGGCGCGTAAATTACCCAATCCTAATTCAGGGAGGTAGTGACTAGAAATAACGACTAGAGGC--TCCTCGA-CCTCAAGATCGGAATGAG-ACAATCT
>24
CTTACTACTTGGATAACCGTAGTAATTCTAGAGCTAATACATGCCTA-AATACCCAACTG---CTTGTCGGAAGGGTTGCATTTATTAGATTG-AACCAATGCAG--------C--TGGAATT-CGTTGAATCATAATAACTGTGCGGATCG----------ATAACGCGATGAATCGAATGAGTTTCTGCCCTATCAGCTTTGGATGGTAGGATAGGGGCCTACCATGGCGTTAACGGGTAACGGGGAATTAGGGTTTGATTCCGGAGAGGGAGCCTTAGGAACGGCTACCACATCCAAGGAAGGCAGCAGGCGCGTAAATTACCCAATCCTGACACAGGGAGGTAGTGACAATAAATAACAATGCCGGGC-TTTTT-AAGTCTGGCAATTGGAATGAGAACAATTT
>26
CTTACTACTTGGATAACCGTAGTAATTCTAGAGCTAATACATGCTTG-AATACCCAA------CTTAACGGACGGGTAGCATTTATTAGATTG-AACCATCCTGA----T------CGGTTTAGTGTTGAGTCATAATAACTGTGCGGATCG-----CGTAA-----GCGATGAATCAATTGAGTTTCTGCCCTATCAGC-TTGGATGGTAAGATATTTGCTTACCATGGCATTAACGGGTAACGGGGAATTAGGGTTTGATTCCGGAGAGGGAGCCTGAGAGACGGCTACCACATCCAAGGAAGGCAGCAGGCGCGTAAATTACCCAATCCTGACACAGGGAGGTAGTGACAATAAATAACAATGCCGGGC-TTTTTA-AGTCTGGCAATTGGAATGAGAACAATTT
>27
CTTACTACTTGGATAACCGTAGTAATTCTAGAGCTAATACATGCTTG-AATACCCAA------CTTAACGGACGGGTAGCATTTATTAGATTG-AACCATCCTGA----T------CGGTGCTGTGTTGAGTCATAATAACTGTGCGGATCG-----CGTAA-----GCGATGAATCAATTGAGTTTCTGCCCTATCAGC-TTGGATGGTAAGATATTTGCTTACCATGGCATTAACGGGTAACGGGGAATTAGGGTTTGATTCCGGAGAGGGAGCCTGAGAGACGGCTACCACATCCAAGGAAGGCAGCAGGCGCGTAAATTACCCAATCCTGACACAGGGAGGTAGTGACAATAAATAACAATGCCGGGC-CTTTTA-GGTCTGGCAATTGGAATGAGAACAATTT
>28
CCTACTACTTGGATAACCGTAGTAATTCTAGAGCTAATACATGCTTC-AAAACCCAACTT---TT----GGACGGGTTGCATTTATTAGATTG-AACCAATCT--------GGC--TGGTATTGTGTTGAGTCATAATAACTAATCGGATCG-------TTC---GTGCGATGAATCAATTGGGATTCTGCCCTATCAGCTTTCGACGGTAGTGTAGTGGACTACCGTGGCATTAACGGGTAACGGAGAATTAGGGTTCGATTCCGGAGAGGGAGCCTGAGAAACGGCTACCACATCCAAGGAAGGCAGCAGGCGCGCAAATTACCCAATCCTGACACAGGGAGGTAGTGACAAAAAATAACAATACCTGGC-CTTTT-TAGTCGGGTAATTGGAATGAGTACAATTT
>29
CTTACTACTTGGATAACCGTAGTAATTCTAGAGCTAATACATGCTTT-AATACCCAA------CTTTACGGACGGGTAGCATTTATTAGATTG-AACCATCCTGA----T------CGGTGCTGTGTTGAGTCATAATAACTTTGCGGATCG-----CGTAA-----GCTATGAATCAATTGAGTTTCTGCCCTATCAGC-TTTGATGGTAAAGTATTGGTTTACCATGGCATTAACGGGTAACGGGGAATTAGGGTTTGATTCCGGAGAGGGAGCCTGAGAGACGGCTACCACATCCAAGGAAGGCAGCAGGCGCGTAAATTACCCAATCCTGACACAGGGAGGTAGTGACAATAAATAACAATGCCGGGC-CTTTAT-AGTCTGGCAATTGGAATGAGAACAATTT
>3
CTTACTAGTTGGATATCCGTAGTAATTCTAGAGTTAATACATGCTTG-AAGATGTG-------TTTTTAAAATACATTGCATTTATTAGATTG-AACTAA------------------TTTTAAAGTTGAGTCATAATAACTGTGCGGATCG----------AAAAAGCGATGAATCAATTGGGTTTCTGCCCTATCAGTTTTGGATGGCTGTGTATTGGACAGCCATGACATTAACGGGTAACGGGGAATTGGGGTTTGATACCGGAGAGGGCGCCTTAGAAATGGCGACCACATCCAAGGAAGGCAGCAGGCGCGTAAATTACCCAATACTGACACAGTGAGGTAGTGACAATAAATAACAATGACTGGC--CTTTCTAGTCGGTCAATTGGAATGAGAACAATTT
>30
CTTACTACTTGGATAACCGTAGTAATTCTAGAGCTAATACATGCTTC-AAAACCCAACTT-------TTGGACGGGTTGCATTTATTAGATTG-AACCAATCTG--------GC--TGGTATTGTGTTGAGTCATAATAACTAATCGGATCG----------TTCGTGCGATGAATCAATTGGGATTCTGCCCTATCAGCTTTGGATGGTAGGATATTGGCCTACCGTGGCTTTAACGGGTAACGAATTGTTAGGGCAAGATTTCGGAGAGGGAGCCTGAGAGACGGCTACCACATCCAAGGAAGGCAGCAGGCGCGTAAATTACCCAATCCTGACACAGGGAGGTAGTGACAATAAATAACAATGCCGGGC--CTTTACAGTCTGGCAATTGGAATGAGAACAATTT
>31
CTTACTACTTGGATAACCGTAGTAATTCTAGAGCTAATACATGCCTA-CATACCAAA------CTTAACGGACGGGTAGCATTTATTAGATTG-AACCATTCTGA----T------CGGTGTTGTGTTGAGTCATAATAACAGTGCGGATCG-----CGTAA-----GCGATGAATCAATTGAGTTTCTGCCCTATCAGCTTTGGATGGTAGGATATGGGCCTACCATGGCATTAACGGGTAACGGGGAATTAGGGTTTGATTCCGGAGAGGGAGCCTGAGAGACGGCTACCACATCCAAGGAAGGCAGCAGGCGCGTAAATTACCCAATCCTGACACAGGGAGGTAGTGACAATAAATATCAATGCCGGGC-TTTTTA-AGTCTGGCAATTGGAATGAGAACAATTT
>32
CTTACTACTTGGATAACCGTAGTAATTCTAGAGCTAATACATGCCTA-CATACCCAA------CTTAACGGACGGGTAGCATTTATTAGATTG-AACCATCCTGA----T------CGGTGTTGTGTTGAGTCATAATAACTGTGCGGATCG-----CGTAA-----GCGATGAATCAATTGAGTTTCTGCCCTATCAGCTTTGGATGGTAGGATATGGGCCTACCATGGCATTAACGGGTAACGGGGAATTAGGGTTTGATTCCGGAGAGGGAGCCTGAGAAACGGCTACCACATCCAAGGAAGGCAGCAGGCGCGCAAATTACCCACTCTCAGAACGAGGAGGTAGTGACGAAAAATAACGAGACAGTTC-TCTATG-AGGTCTGTCATCGGAATGGGTACAATCT
>33
CTTACTACTTGGATAACCGTAGTAATTCTAGAGCTAATACATGCCTA-AATACCCAACTG---CTTGTCGGAAGGGTTGCATTTATTAGATTG-AACCAATGCAG--------C--TGGTATT-CGTTGAATCATAATAACTGTGCGGATCG----------ATAACGCGATGAATCGAATGAGTTTCTGCCCTATCAGCTTTGGATGGTAGGATATGGGCCTACCATGGCGTTAACGGGTAACGGGGAATTAGGGTTTGATTCCGGAGAGGGAGCCTTAGAAACGGCTACCACATCCAAGGAAGGCAGCAGGCGCGTAAATTACCCAATACTGACACAGTGAGGTAGTGACAATAAATAACAATGACTGGC-CTTTC-TAGTCGGTCAATTGGAATGAGAACAATTT
>34
CTTACTAGTTGGATATCCGTAGTAATTCTAGAGTTAATACATGCTTG-AAGATGTG-------TTTTTAAAATACATTGCATTTATTAGATTG-AACTAA------------------TTTTAAAGTTGAGTCATAATAACTGTGCGGATCG----------AAAAAGCGATGAATCAATTGGGTTTCTGCCCTATCAGTTTTGGATGGCTGTGTATTGGACAGCCATGACATTAACGGGTAACGGGGAATTGGGGTTTGATACCGGAGAGGGCGCCTTAGAAATGGCGACCACATCCAAGGAAGGCAGCAGGCGCGCAAATTACCCACTCTCAGAACGAGGAGGTAGTGACGAAAAATAACGAGACAGTTC--TCTATGAGGTCTGTCATCGGAATGGGTACAATCT
>35
CTTACTACTTGGATAACCGTAGTAATTCTAGAGCTAATACATGCCTA-CATACCCAA------CTTAACGGACGGGTAGCATTTATTAGATTG-AACCATCCTGA----T------CGGTGTTGTGTTGAGTCATAATAACTGTGCGGATCG-----CGTAA-----GCGATGAATCAATTAAGTTTCTGCCCTATCAGCTTTGGATGGTAGGATATGGGCCTACCATGGCATTAACGGGTAACGGGGAATTAGGGTTTGATTCCGGAGAGGGAGCCTGAGAGACGGCTACCACATCCAAGGAAGGCAGCAGGCGCGTAAATTACCCAATCCTGACACAGGGAGGTAGTGACAATAAATAACAATGCCGGGC-CATCAT-TGTCTGGCAATTGGAATGAGAACAATTT
>36
CTTACTACTTGGATAACCGTAGTAATTCTAGAGCTAATACATGCTTG-AATACCCAA------CTTAACGGACGGGTAGCATTTATTAGATTG-AACCATCCTGA----T------CGGTGCTGTGTTGAGTCATAATAACTGTGCGGATCG-----CGTAA-----GCGATGAATCAATTGAGTTTCTGCCCTATCAGC-TTGGATGGTAAGATATTTGCTTACCATGGCATTAACGGGTAACGGGGAATTAGGGTTTGATTCCGGAGAGGGAGCCTGAGAGACGGCTACCACATCCAAGGAAGGCAGCAGGCGCGTAAATTACCCAATCCTGACACAGGGAGGTAGTGACAATAAATAACAATGCCGGGC-TTTTTA-AGTCTGGCAATTGGAATGAGAACAATTT
>37
CTTACTACTTGGATAACCGTAGTAATTCTAGAGCTAATACATGCTTC-AAAACCCAACTT---TT----GGACGGGTTGCATTTATTAGATTG-AACCAATCT--------GGC--TGGTATTGTGTTGAGTCATAATAACTAATCGGATCG-------TTC---GTGCGATGAATCAATTGGGATTCTGCCCTATCAGCTTTGGATGGTAGGATATGGGCCTACCATGGCATTAACGGGTAACGGGGAATTAGGGTTTGATTCCGGAGAGGGAGCCTGAGAAACGGCTACCACATCCAAGGAAGGCAGCAGGCGCGTAAATTACCCAATCCTGACACAGGGAGGTAGTGACAATAAATAACAATGCCGGGC-CTTTA-TAGTCTGGCAATTGGAATGAGAACAATTT
>38
CTTACTACTTGGATAACCGTAGTAATTCTAGAGCTAATACATGCTTC-AAAACCCAACTT-------TTGGACGGGTTGCATTTATTAGATTG-AACCAATCTG--------GC--TGGTATTGTGTTGAGTCATAATAACTAATCGGATCG----------TTCGTGCGATGAATCAATTGGGATTCTGCCCTATCAGCTTTGGATGGTAGGATATGGGCCTACCATGGCATTAACGGGTAACGGGGAATTAGGGTTTGATTCCGGAGAGGGAGCCTGAGAAACGGCTACCACATCCAAGGAAGGCAGCAGGCGCGCAAATTACCCAATCCTGACACAGGGAGGTAGTGACAATAAATAACAATGTGGGGC--C-CTAGGGTTCCACAATTGGAATGAGGACAATTT
>39
CTTACTACTTGGATAACCGTAGTAATTCTAGAGCTAATACATGCGTC-AATACCCTTCT-------------GGGGTAGTATTTATTAGATTG-AACCAATCT--------GGC--TGGTATTGTGTTGAGTCATAATAACTAATCGGATCG-------TTC---GTGCGATGAATCAATTGGGATTCTGCCCTATCAGCTTTGGATGGTAGGATATGGGCCTACCATGGCATTAACGGGTAACGGGGAATTAGGGTTTGATTCCGGAGAGGGAGCCTGAGAAACGGCTACCACATCCAAGGAAGGCAGCAGGCGCGTAAATTACCCAATCCTGACACAGGGAGGTAGTGACAATAAATAACAATGCCGGGC-CATCA-TTGTCTGGCAATTGGAATGAGAACAATTT
>4
CTTACTACTTGGATAACCGTAGTAATTCTAGAGCTAATACATGCCTA-AATACCCAACTG---CTTGTCGGAAGGGTTGCATTTATTAGATTG-AACCAATGCAG--------C--TGGTATT-CGTTGAATCATAATAACTGTGCGGATCG----------ATAACGCGATGAATCGAATGAGTTTCTGCCCTATCAGCTTTGGATGGTAGGATATGGGCCTACCATGGCGTTAACGGGTAACGGGGAATTAGGGTTTGATTCCGGAGAGGGAGCCTTAGAAACGGCTACCACATCCAAGGAAGGCAGCAGGCGCGCAAATTACCCACTCCTGACACGGGGAGGTAGTGACGAAAAATAACAATACGGGAC-TCTTC-GAGCCCCGTAATTGGAATGAGTACACTTT
>40
CTTACTACTTGGATAACCGTAGTAATTCTAGAGCTAATACATGCTTC-AAAACCCAACTT-------TTGGACGGGTTGCATTTATTAGATTG-AACCAATCTG--------GC--TGGTATTGTGTTGAGTCATAATAACTAATCGGATCG----------TTCGTGCGATGAATCAATTGGGATTCTGCCCTATCAGCTTTGGATGGTAGGATATGGGCCTACCATGGCATTAACGGGTAACGGGGAATTAGGGTTCGATTCCGGAGAGGGAGCCTGAGAAATGGCTACCACATCCAAGGAAGGCAGCAGGCGCGTAAATTGCCCAATCCTGACACAGGGAGGTAGTGACAAGAAATAACAATACAGGGC--CACTTTGGTCTTGTAATTGGAATGAGTACAATTT
>41
CTTACTACTTGGATAACCGTAGTAATTCTAGAGCTAATACATGCTTC-AAAACCCAACTT-------TTGGACGGGTTGCATTTATTAGATTG-AACCAATCTG--------GC--TGGTATTGTGTTGAGTCATAATAACTAATCGGATCG----------TTCGTGCGATGAATCAATTGGGATTCTGCCCTATCAGCTTTGGATGGTAGGGTATTGGCCTACCATGGCTTTAACGGGTAACGGAAAATTAGGGTTTGATCCCGGAGAGGGAGCCTGAGAGACGGCTACCACATCCAAGGAAGGCAGCAGGCGCGTAAATTACCCAATCCTGACACAGGGAGGTAGTGACAATAAATAACAATGCCGGAC--CTTATAGGTCTGGCAATTGGAATGAGAACAATTT
>42
CCTACTACTTGGATAACCGTAGTAATTCTAGAGCTAATACATGCTTC-AAAACCCAACTT---TT----GGACGGGTTGCATTTATTAGATTG-AACCAATCT--------GGC--TGGTATTGTGTTGAGTCATAATAACTAATCGGATCG-------TTC---GTGCGATGAATCAATTGGGATTCTGCCCTATCAGCTTTGGATGGTAGGATATGGGCCTACCATGGCATTAACGGGTAACGGGGAATTAGGGTTTGATTCCGGAGAGGGAGCCTGAGAAACGGCTACCACATCCAAGGAAGGCAGCAGGCGCGTAAATTACCCAATCCTGACACAGGGAGGTAGTGACAATAAATAACAATGCCGGGC-TTTTT-AAGTCTGGCAATTGGAATGAGAACAATTT
>43
CTTACTACTTGGATAACCGTAGTAATTCTAGAGCTAATACATGCTTC-AAAACCCAACTT-------TTGGACGGGTTGCATTTATTAGATTG-AACCAATCTG--------GC--TGGTATTGTGTTGAGTCATAATAACTAATCGGATCG----------TTCGTGCGATGAATCAATTGGGATTCTGCCCTATCAGCTTTGGATGGTAGGATATGGGCCTACCATGGCATTAACGGGTAACGGGGAATTAGGGTTTGATTCCGGAGAGGGAGCCTGAGAAACGGCTACCACATCCAAGGAAGGCAGCAGGCGCGTAAATTACCCAATCCTGATTCAGGGAGGTAGTGACAAGAAATAACGG-GCCGGAG--CCT----GTTCCGGGATTGCAATGAGTCGAATTT
>44
CTTACTACTTGGATAACCGTAGTAATTCTAGAGCTAATACATGCTTC-AAAACCCAACTT-------TTGGACGGGTTGCATTTATTAGATTG-AACCAATCTG--------GC--TGGTATTGTGTTGAGTCATAATAACTAATCGGATCG----------TTCGTGCGATGAATCAATTGGGATTCTGCCCTATCAGCTTTGGATGGTAGGATATGGGCCTACCATGGCATTAACGGGTAACGGGGAATTAGGGTTTGATTCCGGAGAGGGAGCCTGAGAAACGGCTACCACATCCAAGGAAGGCAGCAGGCGCGTAAATTACCCAATCCCGACACGGGGAGGTAGTGACGATAAATAACAATGTGGGGC--TTTTCAAGTCTCACAATTGGAATGAGTACAATTT
>45
CTTACTACATGGATAACTGTAGTAATTCTAGAGCTAATACATGCTTC-AAAACCCAACTT-------TTGGACGGGTTGCATTTATTAGATTG-AACCAATCTG--------GC--TGGTATTGTGTTGAGTCATAATAACTAATCGGATCG----------TTCGTGCGATGAATCAATTGGGATTCTGCCCTATCAGCTTTGGATGGTAGGATATGGGCCTACCATGGCATTAACGGGTAACGGGGAATTAGGGTTTGATTCCGGAGAGGGAGCCTGAGAAACGGCTACCACATCCAAGGAAGGCAGCAGGCGCGCAAATTACCCAATTCTGACACAGAGAGGTAGTGACAAAAAATAACAATACCTGGC--TTCTTTAGTCGGGTAATTGCAATGAGTACAATTT
>46
CTTACTACTTGGATAACCGTAGTAATTCTAGAGCTAATACATGCTTC-AAAACCCAACTT-------TTGGACGGGTTGCATTTATTAGATTG-AACCAATCTG--------GC--TGGTATTGTGTTGAGTCATAATAACTAATCGGATCG----------TTCGTGCGATGAATCAATTGGGATTCTGCCCTATCAGCTTTGGATGGTAGGATATGGGCCTACCATGGCATTAACGGGTAACGGGGAATTAGGGTTTGATTCCGGAGAGGGAGCCTGAGAAACGGCTACCACATCCAAGGAAGGCAGCAGGCGCGTAAATTACCCACTCCTGGCACAGGGAGGTAGTGACGAGTAATAACGACTAGAGGC--TCCTCGGACCTCAAGATCGGAATGAGACAATCTT
>47
CTTACTACATGGATAACCGTAGTAATTCTAGAGCTAATACATGCTTC-AAAACCCAACTT---TT----GGACGGGTTGCATTTATTAGATTG-AACCAATCT--------GGC--TGGTATTGTGTTGAGTCATAATAACTAATCGGATCG-------TTC---GTGCGATGAATCAATTGGGATTCTGCCCTATCAGCTTTGGATGGTAGGATATGGGCCTACCATGGCATTAACGGGTAACGGGGAATTAGGGTTTGATTCCGGAGAGGGAGCCTGAGAAACGGCTACCACATCCAAGGAAGGCAGCAGGCGCGTAAATTACCCAATCCTGACACAGGGAGGTAGTGACAATAAATAACAATGCCGGGC-TTTTT-AAGTCTGGCAATTGGAATGAGAACAATTT
>48
CTTACTACTTGGATAACCGTAGTAATTCTAGAGCTAATACATGCTAC-AAAACCCAACTT---TT----GGACGGGTTGCATTTATTAGATTG-AACCAATCT--------GGC--TGGTATTGTGTTGAGTCATAATAACTAATCGGATCG-------TTC---GTGCGATGAATCAATTGGGATTCTGACCTATCAGCTTTGGATGGTAGGATATGGGCCTACCATGGCATTAACGGGTAACGGGGAATTAGGGTTTGATTCCGGAGAGGGAGCCTGAGAAACGGCTACCACATCCAAGGAAGGCAGCAGGCGCGTAAATTACCCAATCCTGACACAGGGAGGTAGTGACAATAAATAACAGTGCCGGGC-CTTTC-TAGTCTGGCAATTGGAATGAGGAATATTT
>49
CTTACTACTTGGATAACCGTAGTAATTCTAGAGCTAATACATGCTTG-AAAACCCCA------CTTAACGGACGGGTTGCATTTATTAGATTG-AACCATCCTGA----T------CGGTGCTGTGTTGAGTCATAATAACTGTGCGAATCG-----CGTAA-----GCGATGAATCAATTGAGTTTCTGCCCTATCAGC-TTTGATGGAAAAGTATTGGTTTACCATGGCATTAACGGGTAACGGGGAATTAGGGTTTGATTCCGGAGAGGGAGCCTGAGAGACGGCTACCACATCCAAGGAAGGCAGCAGGCGCGTAAATTACCCAATCCTGACACAGGGAGGTAGTGACAATAAATAACAATGCCGGGC-CTTTAC-AGTCTGGCAATTGGAATGAGAACAATTT
>5
CTTACTAGTTGGATATCCGTAGTAATTCTAGAGTTAATACATGCTTG-AAGAT-TG-------TTTTTAAAATACATTGCATTTATTAGATTG-AACTAA------------------TTTTAAAGTTGAGTCATAATAACTGTGCGGATCG----------AAAAAGCGATGAGTCAATTGGGTTTCTGCCCTATCAGTTTTGGATGGCTGTGTATTGGACAGCCATGACATTAACGGGTAACGGGGAATTGGGGTTTGATACCGGAGAGGGCGCCTTAGAAATGGCGACCACATCCAAGGAAGGCAGCAGGCGCGTAAATTACCCAATCCTAATTCAGGGAGGTAGTGACTAGAAATAACGATTCGAGAT--GCTTTGCATTTTGAAATTGGAATGAGAACAATTT
>50
CTTACTACTTGGATAACCGTAGTAATTCTAGAGCTAATACATGCTTC-AAAACCCAACTT-------TTGGACGGGTTGCATTTATTAGATTG-AACCAATCTG--------GC--TGGTATTGTGTTGAGTCATAATAACTAATCGGATCG----------TTCGTGCGATGAATCAATTGGGATTCTGCCCTATCAGCTTTGGATGGTAGGGTATTGGCCTACCATGGCTTTAACGGGTAACGGGAAATTAGGGTTTGATTCCGGAGAGGGAGCCTGAGAGACGGCTACCACATCCAAGGAAGGCAGCAGGCGCGTAAATTACCCAATCCTGACACAGGGAGGTAGTGACAATAAATAACAATGCCGGGC--CTTTATAGTCTGGCAATTGGAATGAGAACAATTT
>51
CTTACTACTTGGATACCCGTAGTAATTCTAGAGCTAATACATGCTTA-AAAACCCAACTG---CTTGTCGGACGGGTTGCATTTATTAGATTG-AACCAATGCA--------GC--TGGTATTGAGTTGAGTCATAATAACTGTGCGGATCG-------CTT---ATGCGATAAATCAAATGAGTTTCTGCCCTATCAGCTTTGGATGGTAGGATATGGGCCTACCATGGCATTAACGGGTAACGGGGAATTAGGGTTTGATTCCGGAGAGGGAGCCTTAGAAACGGCTACCACATCCAAGGAAGGCAGCAGGCGCGTAAATTACCCAATCCTGACACAGGGAGGTAGTGACAATAAATAACAATGCCGGGC-TTTTTA-AGTCTGGCAATTGGAATGAGAACAATTT
>52
CTTACTACTTGGATAACCGTAGTAATTCTAGAGCTAATACATGCTTC-AATACCCAA------CTTTACGGACGGGTAGCATTTATTAGATTG-AACCATCCTGA----T------CAGTGCTGTGTTGAGTCATAATAACTGTGCGGATCG-----CGTAA-----GCGATGAATCAATTGAATTTCTGCCCTATCAGCTTTGGATTGTAAGGTATTGGCTTACAATGGCATTAACGGGTAACGGGGAATTAGGGTTTGATTCCGGAGAGGGAGCCTGAGAGACGGCTACCACATCCAAGGAAGGCAGCAGGCGCGTAAATTACCCAATCCTGACACAGGGAGGTAGTGACAATAAATAACAATGCCGGGC-CTTTAT-AGTCTGGCAATTGGAATGAGAACAATTT
>53
CTTACTACTTGGATAACCGTAGTAATTCTAGAGCTAATACATGCTTC-AAAACCCAACTT-------TTGGACGGGTTGCATTTATTAGATTG-AACCAATCTG--------GC--TGGTATTGTGTTGAGTCGTAATAACTAATCGGATCG----------TTCGTGCGATGAATCAATTGGGATTCTGCCCTATCAGCTTTGGATGGTAGGATATGGGCCTACCATGGCATTAACGGGTAACGGGAAATTAGGGTTTGATTCCGGAGAGGGAGCCTGAGAGACGGCTACCACATCCAAGGAAGGCAGCAGGCGCGTAAATTACCCAATCCTGATACAGGGAGGTAGTGACAATAAATAACAATGCCGGGC--CATCATTGTCTGGCAATTGGAATGAGAACAATTT
>54
CTTACTACTTGGATAACCGTAGTAATTCTAGAGCTAATACATGCCTA-AATGCCCAA------CTTTACGGACGGGTAGCATTTATTAGATTG-AACCATCCTGA----T------CGGTGCTGTGTTGAGTCATAATAACTGTGCGGATCG-----CGTAA-----GCGATGAATCAATTGAGTTTCTGCCCTATCAGC-TTGGATGGTAAGATATTTGCTTACCATGGCATTAACGGGTAACGGGGAATTAGGGTTTGATTCCGGAGAGGGAGCCTGAGAGACGGCTACCACATCCAAGGAAGGCAGCAGGCGCGTAAATTACCCAATCCTGACACAGGGAGGTAGTGACAATAAATAACAATGCCGGGC-CTTTAT-AGTCTGGCAATTGGAATGAGAACAATTT
>55
CTTACTACTTGGATAACCGTAGTAATTCTAGAGCTAATACATGCGCA-AATACCCAACTG---CTTGTCGGGCGGGTAGCATTTATTAGATTG-AACCAATGCA--------GC--TGGTGTTGTGTTGAGTCATAATAACTGTGCGGATCGT--------AC----GCGATAAATCAATTGAGTTTCTGCCCTATCAGCTTTGGATGGTAGGATATGGGCCTACCATGGCGTTAACGGGTAACGGGGAATTAGGGTTTGATTCCGGAGAGGGAGCCTTAGAAACGGCTACCACATCCAAGGAAGGCAGCAGGCGCGTAAATTACCCAATCCTGACACAGGGAGGTAGTGACAATAAATAACAATGTCGGGC-TTTTT-AAGTCTGGCAATTGGAATGAGAACAATTT
>56
CTTACTACTTGGATAACCGTAGTAATTCTAGAGCTAATACATGCTTC-AAAACCCAACTT-------TTGGACGGGTTGCATTTATTAGATTG-AACCAATCTG--------GC--TGGTATTGTGTTGAGTCATAATAACTAATCGGATCG----------TTCGTGCGATGAATCAATTGGGATTCTGCCCTATCAGCTTTGGATGGTAGGATATGGGCCTACCATGGCATTAACGGGTAACGGGGAATTAGGGTTTGATTCCGGAGAGGGAGCCTGAGAAACGGCTACCACATCCAAGGAAGGCAGCAGGCGCGTAAATTACCCAATCCTGACACAGGGAGGTAGTGACAAGAAATAACAATACAGGG---CATCCATGTCTTGTAATTGGAATGAATAGAATTT
>57
CTTACTACTTGGATACCCGTAGTAATTCTAGAGCTAATACATGCTTG-AATACCCAACTG---CTTGTCGGACGGGTAGCATTTATTAGATTG-AACCAATGCA--------GC--TGGTATTGAGTTGAGTCATAATAACTGTGCGGATCGG--------AC----GCGATGAATCAATTGAGTTTCTGCCCTATCAGCTTTGGATGGTAGGATATGGGCCTACCATGGCATTAACGGGTAACGGGGAATTAGGGTTTGATTCCGGAGAGGGAGCCTTAGAAACGGCTACCACATCCAAGGAAGGCAGCAGGCGCGTAAATTACCCAATCCTGACACAGGGAGGTAGTGACAATAAATAACAGTGCCGGGC-CCTTA-CAGTCTGGCAATTGGAATGAGAACAATTT
>58
CTTACTAGTTGGATATCCGTAGTAATTCTAAAGTTAATACATGCTTG-AA----TG-------TTTTTAAAATACATTGCATTTATTAGATTG-AACTAA----------------TTTTTTAAAGTTGAGTCATAATAACTGTGCGGATCG----------AAAAAACGATAAATCAATTGAGTTTCTGCCCTATCAGTTTTGGATGGCTGTGTATTGGACAGCCATGACATTAACGGGTAACGGGAAATTGGGGTTTGATACCGGAGAGGGCGCCTTAGAAATGGCGACCACATCCAAGGAAGGCAGCAGGCGCGTAAATTACCCAATCCTAATTCAGGGAGGTAGTGACTAGAAATAACGATTCGAGAT--GCTTTGCATTTTGAAATTGGAATGAGAACAATTT
>59
CTTACTAGTTGGATATCCGTAGTAATTCTAGAGTTAATACATGCTTG-AAGATGTG-------TTTTTAAAATACATTGCATTTATTAGATTG-AACTAA------------------TTTTAAAGTTGAGTCATAATAACTGTGCGGATCG----------AAAAAGCGATGAATCAATTGGGTTTCTGCCCTATCAGTTTTGGATGGCTGTGTATTGGACAGCCATGACATTAACGGGTAACGGGGAATTGGGGTTTGATACCGGAGAGGGCGCCTTAGAAATGGCGACCACATCCAAGGAAGGCAGCAGGCGCGTAAATTACCCAATCCTGACACAGGGAGGTAGTGACAATAAATAACAATGCCGGGC--CTTTAAAGTCTGGCAATTGGAATGAGAACAATTT
>6
CTTACTACTTGGATAACCGTAGTAATTCTAGAGCTAATACATGCTTC-AAAACCCAACTT---TT----GGACGGGTTGCATTTATTAGATTG-AACCAATCT--------GGC--TGGTATTGTGTTGAGTCATAATAACTAATCGGATCG-------TTC---GTGCGATGAATCAATTGGGATTCTGCCCTATCAGCTTTGGATGGTAGGATATGGGCCTACCATGGCATTAACGGGTAACGGGGAATTAGGGTTTGATTCCGGAGAGGGAGCCTGAGAAACGGCTACCACATCCAAGGAAGGCAGCAGGCGCGTAAATTACCCAATCCTGACACAGGGAGGTAGTGACAATAAATAACAATGCCGGGC-TTTTT-TAGTCTGGCAATTGGAATGAGAACAATTT
>60
CTTACTAGTTGGATATCCGTAGTAATTCTAGAGTTAATACATGCTTG-AAGATGTG-------TTTTTAAAATACATTGCATTTATTAGATTG-AACTAA------------------TTTTAAAGTTGAGTCATAATAACTGTGCGGATCG------------AAAGCGATGAATCAATTGGGTTTCTGCCCTATCAGTTTTGGATGGCTGTGTATTGGACAGCCATGACATTAACGGGTAACGGGGAATTGGGGTTTGATACCGGAGAGGGCGCCTTAGAAATGGCGACCACATCCAAGGAAGGCAGCAGGCGCGTAAATTACCCAATACTGACACAGTGAGGTAGTGACAATAAATAACAATGACTGGC--CTTTCTAGTCGGTCAATTGGAATGAGAACAATTT
>61
CTTACTAGTTGGATATCCGTAGTAATTCTAGAGTTAATACATGCTTG-AAGATGTG-------TTTTTAAAATACATTGCATTTATTAGATTG-AACTAA------------------TTTTAAAGTTGAGTCATAATAACTGTGCGGATCG------------AAAGCGATGAATCAATTGGGTTTCTGCCCTATCAGTTTTGGATGGCTGTGTATTGGACAGCCATGACATTAACGGGTAACGGGGAATTGGGGTTTGATACCGGAGAGGGCGCCTTAGAAATGGCGACCACATCCAAGGAAGGCAGCAGGCGCGTAAATTACCCAATCCTAATTCAGGGAGGTAGTGACTAGAAATAACAATGCCGGGC--CATCATTGTCTGGCAATTGGAATGAGAACAATTT
>62
CTTACTACTTGGATAACCGTAGTAATTCTAGAGCTAATACATGCCTA-AATACCCAACTG---CTTGTCGGAAGGGTTGCATTTATTAGATTG-AACCAATGCAG--------C--TGGTATT-CGTTGAATCATAATAACTGTGCGGATCG----------ATAACGCGATGAATCGAATGAGTTTCTGCCCTATCAGCTTTGGATGGTAGGATATGGGCCTACCATGGCGTTAACGGGTAACGGGGAATTAGGGTTTGATTCCGGAGAGGGAGCCTTAGAAACGGCTACCACATCTAAGGAAGGCAGCAGGCGCGCAAATTACCCAATCCTGACACAGGGAGGTAGTGACAAGAAATAACAATACAGGG---CATC-CAGTCTTGTAATTGGAATGAGTAGAATTT
>63
CTTACTACTTGGATAACCGTAGTAATTCTAGAGCTAATACATGCTTC-AAAACCCAACTT-------TTGGACGGGTTGCATTTATTAGATTG-AACCAATCTG--------GC--TGGTATTGTGTTGAGTCATAATAACTAATCGGATCG----------TTCGTGCGATGAATCAATTGGGATTCTGCCCTATCAGCTTTGGATGGTAGGATATGGGCCTACCATGGCATTAACGGGTAACGGGGAATTAGGGTTTGATTCCGGAGAGGGAGCCTGAGAAACGGCTACCACATCCAAGGAAGGCAGCAGGCGCGCAAATTACCCAATCCTGACACAGGGAGGTAGTGACAAAAAATAACAATACCTGGC--CTTTTAGGTCGGGTAATTGGAATGAGTACAATTT
>64
CTTACTACTTGGATAACCGTAGTAATTCTAGAGCTAATACATGCTTC-AAAACCCAACTT-------TTGGACGGGTTGCATTTATTAGATTG-AACCAATCTG--------GC--TGGTATTGTGTTGAGTCATAATAACTAATCGGATCG----------TTCGTGCGATGAATCAATTGGGATTCTGCCCTATCAGCTTTGGATGGTAGGATATGGGCCTACCATGGCATTAACGGGTAACGGGGAATTAGGGTTTGATTCCGGAGAGGGAGCCTGAGAAACGGCTACCACATCTAAGGAAGGCAGCAGGCGCGCAAATTACCCAATCCTGACACAGGGAGGTAGTGACAAGAAATAACAATACAGGG---CATCCATGTCTTGTAATTGGAATGAGTAGAATTT
>65
CTTACTACTTGGATAACCGTAGTAATTCTAGAGCTAATACATGCTTG-AATACCCAA------CTTTACGGACGGGTAGCATTTATTAGATTG-AACCATCCTGA----T------CGGTGCTGTGTTGAGTCATAATAACTGTGCGGATCG-----CGTAA-----GCGATGAATCAATTGAGTTTCTGCCCTATCAGC-TTGGATGGTAAGATATTTGCTTACCATGGCATTAACGGGTAACGGGGAATTAGGGTTTGATTCCGGAGAGGGAGCCTGAGAGACGGCTACCACATCCAAGGAAGGCAGCAGGCGCGTAAATTACCCAATCCTGACACAGGGAGGTAGTGACAATAAATAACAATGCCGGGC-TTTTTA-AGTCTGGCAATTGGAATGAGAACAATTT
>66
CTAACTACTTGGATAACCGTAGTAATTCTAGAGCTAATACATGCTTC-AATACCCAA------CTTTACGGACGGGTAGCATTTATTAGATTG-AACCATCCTGA----T------CAGTGCTGTGTTGAGTCATAATAACTGTGCGGATCG-----CGTAA-----GCGATGAATCAATTGAATTTCTGCCCTATTAGCTTTGGATTGTAAGGTATTGGCTTACATTGGCATTAACAGGTAACGGGGAATTAGGGTTTGATTCTCGAGAGGGAGCCTGAGAGACGGCTACCACATCCAAGGAAGGCAGCAGGCGCGTAAATTACCCAATCCTAACACAGGGAGGTAGTGACAATAAATAACAATGCCGGGC-TTTTTT-AGTCTGGCAATTGGAATGAGAACAATTT
>67
TTCATTACATGGATAACCGTAGTAATTCTAGAGCTAATACATGCTTC-AAAACCCAACTT---TT----GGACGGGTTGCATTTATTAGATTG-AACCAATCT--------GGC--TGGTATTGTGTTGAGTCATAATAACTAATCGGATCG-------TTC---GTGCGATGAATCAATTGGGATTCTGCCCTATCAGCTTTGGATGGTAGGATATGGGCCTACCATGGCATTAACGGGTAACGGGGAATTAGGGTTTGATTCCGGAGAGGGAGCCTGAGAAACGGCTACCACATCCAAGGAAGGCAGCAGGCGCGTAAATTACCCAATCCTGACACAGGGAGGTAGTGACAATAAATAACAATGCCGGGC-CTTAT-AGGTCTGGCAATTGGAATGAGAACAATTT
>68
CTTACTACTTGGATAACCGTAGTAATTCTAGAGCTAATACATGCTTC-AAAACCCAACTT-------TTGGACGGGTTGCATTTATTAGATTG-AACCAATCTG--------GC--TGGTATTGTGTTGAGTCATAATAACTAATCGGATCG----------TTCGTGCGATGAATCAATTGGGATTCTGCCCTATCAGCTTTGGATGGTAGGATATGGGCCTACCATGGCATTAACGGGTAACGGGGAATTAGGGTTTGATTCCGGAGAGGGAGCCTGAGAAACGGCTACCACATCCAAGGAAGGCAGCAGGCGCGTAAATTACCCAATCCTGACACAGGGAGGTAGTGACAATAAATAACAATACAGGGC--CACTTTGGTCTTGTAATTGGAATGAGTACAATTT
>69
CTTACTACTTGGATAACCGTAGTAATTCTAGAGCTAATACATGCTTC-AAAACCCAACTT---TT----GGACGGGTTGCATTTATTAGATTG-AACCAATCT--------GGC--TGGTATTGTGTTGAGTCATAATAACTAATCGGATCG-------TTC---GTGCGATGAATCAATTGGGATTCTGCCCTATCAGCTTTGGATGGTAGGATATGGGCCTACCATGGCATTAACGGGTAACGGGAAATTAGGGTTTGATTCCGGAGAGGGAGCCTGAGAAACGGCTACCACATCTAAGGAAGGCAGCAGGCACGCAAATTACCCAATCCTGACACAGGGAGGTAGTGACAAGAAATAACAATGCCGGGC-TCTAC-GAGTCTGGCAATTGGAATGAGAACAATTT
>7
CTTACTACTTGGATACCCGTAGTAATTCTAGAGCTAATACATGCTTG-AAAACCCAACTG---CTTGTCGGGCGGGTTGCATTTATTAGATTG-AACCAATCCA--------GC--TGGTTTTGAGTTGAGTCATACTAACTGTGCGGATCG-------TAA---ACGCGATGAATCAATTGAGTTTCTGCCCTATCAGCTTTGGATGGTAGGATATGGGCCTACCATGGCATTAACGGGTAACGGGGAATTAGGGTTTGATTCCGGAGAGGGAGCCTTAGAAACGGCTACCACATCCAAGGAAGGCAGCAGGCGCGTAAATTACCCAATCCTGACACAGGGAGGTAGTGACAATAAATAACAATGCCGGGC-TTTTTA-AGTCTGGCAATTGGAATGAGAACAATTT
>70
CTTACTACTTGGATAACCGTAGTAATTCTAGAGCTAATACATGCTTC-AAAACCCAACTT-------TTGGACGGGTTGCATTTATTAGATTG-AACCAATCTG--------GC--TGGTATTGTGTTGAGTCATAATAACTAATCGGATCG----------TTCGTGCGATGAATCAATTGGGATTCTGCCCTATCAGCTTTGGATGGTAGGATATGGGCCTACCATGGCATTAACGGGTAACGGGGAATTAGGGTTTGATTCCGGAGAGGGAGCCTGAGAGACGGCTACCACATCCAAGGAAGGCAGCAGGCGCGCAAATTACCCAATCCTGATACAGGGAGGTAGTGACAATAAATAACAATACAGAAC--T-TTCGAGTTTTGTAATTGGAATGAGAACAATTT
>71
CTTACTACATGGATACCCGTAGTAATTCTAGAGCTAATACATGCACC-GACTCCCAACTG---CTCGGCGGACGGGACGTATTTATTAGATTG-AACCAATCT--------GGC--TGGTATTGTGTTGAGTCATAATAACTAATCGGATCG-------TTC---GTGCGATGAATCAATTGGGATTCTGCCCTATCAGCTTTGGATGGTAGGATATGGGCCTACCATGGCATTAACGGGTAACGGGGAATTAGGGTTTGATTCCGGAGAGGGAGCCTGAGAGATGGCTACCACATCCAAGGAAGGCAGCAGGCGCGTAAATTACCCAATCCTGACACAGGGAGGTAGTGACAATAAATAACAATGCCGGGC-CTTTA-TAGTCTGGCAATTGGAATGAGAACAATTT
>72
CTTACTACTTGGATAACCGTAGTAATTCTAGAGCTAATACATGCTTC-AAAACCCAACTT---TT----GGACGGGTTGCATTTATTAGATTG-AACCAATCT--------GGC--TGGTATTGTGTTGAGTCATAATAACTAATCGGATCG-------TTC---GTGCGATGAATCAATTGGGATTCTGCCCTATCAGCTTTGGATGGTAGTGTAGTGGACTACCGTGGCGTTAACGGGTAACGGAGAATTAGGGTTCGATTCCGGAGAGGGAGCCTGAGAAACGGCTACCACATCCAGGGAAGGCAGCAGGCGCGTAAGTTACCCAATCCTGACACAGGGAGGTAGTGACAATAAATAACAATGCCGGGC-CTTTA-TAGTCTGGCAATTGGAATGAGAACAATTT
>73
CTTACTACTTGGATAACCGTAGTAATTCTAGAGCTAATACATGCCTA-AATACCCAACTG---CTTGTCGGAAGGGTTGCATTTATTAGATTG-AACCAATGCAG--------C--TTGTATT-CGTTGAATCATAATAACTGTGCGGATCG----------ATAACGCGATGAATCGAATGAGTTTCTGCCCTATCAGCTTTGGATGGTAGGATATGGGCCTACCATGGCGTTAACGGGTAACGGGGAATTAGGGTTTGATTCCGGAGAGGGAGCCTTAGAAACGGCTACCACATCCAAGGAAGGCAGCAGGCGCGTAAATTACCCAATCCTGACACAGGGAGGTAGTGACAATAAATAACAATGCCGGGC-TTTTT-TAGTCTGGCAATTGGAATGAGAACAATTT
>74
CTTACTAGTTGGATATCCGTAGTAATTCTAGAGTTAATACATGTTTG-AAGAT-TG-------TTTTTAAAATACATTGCATTTATTAGATTG-AACTAA------------------TTTTAAAGTTGAGTCATGATAACTGTGCGGATCG----------AAAAAGCGATGAATCAATTGGGTTTCTGCCCTATCAGTTTTGGATGGCTGTGTATTGGACAGCCATGACATTAACGGGTAAC-GGGAATTGGGGTTTGATACCGGAGAGGGCGCCTTAGAAATGGCGACCACATCCAAGGAAGGCAGCAGGCGCGTAAATTACCCAATCCTAATTCAGGGAGGTAGTGACTAGAAATAACGATTCGAGAT--GCTTTGCATTTTGAAATTGGAATGAGAACAATTT
>75
CTTACTAGTTGGATATCCGTAGTAATTCTAGAGTTAATACATGCTTG-AAGAT-TG-------TTTTTAAAATACATTGCATTTATTAGATTG-AACTAA------------------TTTTAAAGTTGAGTCATAATAACTGTGCGGATCG----------AAAAAGCGATGAATCAATTGGGTTTCTGCCCTATCAGTTTTGGATGGCTGTGTATTGGACAGCCATGACATTAACGGGTAACGGGGAATTGGGGTTTGATACCGGAGAGGGCGCCTTAGAAATGGCGACCACATCCAAGGAAGGCAGCAGGCGCGTAAATTACCCAATCCTAATTCAGGGAGGTAGTGACTAGAAATAACGATTCGAGAT--GCTTTGCATTCTGAAATTGGAATGAGAACAATTT
>76
CTTACTACTTGGATAACCGTAGTAATTCTAGAGCTAATACATGCTTA-AATGCCCAA------CTTTACGGACGGGTAGCATTTATTAGATTG-AACCATCCTGA----T------CGGTGCTGTGTTGAGTCATAATAACTGTGCGGATCG-----CGTAA-----GCGATGAATCAATTGAGTTTCTGCCCTATCAGC-TTGGATGGTAAGATATTTGCTTACCATGGCATTAACGGGTAACGGGGAATTAGGGTTTGATTCCGGAGAGGGAGCCTGAGAGACGGCTACCACATCCAAGGAAGGCAGCAGGCGCGTAAATTACCCAATCCTGACACAGGGAGGTAGTGACAATAAATAACAATACAGAAC--TTTCG-AGTTTTGTAATTGGAATGAGAACAATTT
>77
CTTACTAGTTGGATATCCGTAGTAATTCTAGAGTTAATACATGCTTG-AAGAT-TA-------TTTTTAAAATACATTGCATTTATTAGATTG-AACTAA------------------TTTTAAAGTTGAGTCATAATAACTGTGCGGATCG----------AAAAAGCGATGAATCAATTGGGTTTCTGCCCTATCAGTTTTGGATGGCTGTGTATTGGACAGCCATGACATTAACGGGTAACGGGGAATTGGGGTTTGATACCGGAGAGGGCGCCTTAGAAATGGCGACCACATCCAAGGAAGGCAGCAGGCGCGTAAATTACCCAATCCTAATTCAGGGAGGTAGTGACTAGAAATAACGATTCGAGAT--GCTTTGCATTTTGAAATTGGAATGAGAACAATTT
>78
CTTACTACTTGGATAACCGTAGTAATTCTAGAGCTAATACATGCTTC-AAAACCCAACTT-------TTGGACGGGTTGCATTTATTAGATTG-AACCAATCTG--------GC--TGGTATTGTGTTGAGTCATAATAACTAATCGGATCG----------TTCGTGCGATGAATCAATTGGGATTCTGCCCTATCAGCTTTGGATGGTAGGATATGGGCCTACCATGGCATTAACGGGTAACGGGGAATTAGGGTTTGATTCCGGAGAGGGAGCCTGAGAAACGGCTACCACATCCAAGGAAGGCAGCAGGCGCGTAAATTACCCAATCCTGACACAGGGAGGTAGTGACAATAAATAACAATACCGGGC--C---CAAGTTCGTTAATTGGAATGAGTACAATTT
>79
CTTACTACTTGGATAACCGTAGTAATTCTAGAGCTAATACATGCTTC-AAAACCCAACTT-------TTGGACGGGTTGCATTTATTAGATTG-AACCAATCTG--------GC--TGGTATTGTGTTGAGTCATAATAACTAATCGGATCG----------TTCGTGCGATGAATCAATTGGGATTCTGCCCTATCAGCTTTGGATGGTAGGATATGGGCCTACCATGGCATTAACGGGTAACGGGGAATTAGGGTTTGATTCCGGAGAGGGAGCCTGAGAAACGGCTACCACATCTAAGGAAGGCAGCAGGCGCGCAAATTACCCAATCCTGACACAGGGAGGTAGTGACAAGAAATAGCGATACAGGAC--CTTTCAGGTCTTGTAATTGAAATGAGACAAATTT
>8
CTTACTACTTGGATAACCGTAGTAATTCTAGAGCTAATACATGTTAA-AATACTCAACTG---CTTGTCGGACGAGTAGCATTTATTAGATTG-AACCAATGTA---------------AATTGTGTTGAATCATAATAACTGTGCGGATCG--------TTT----GCGATGAATCAATTGAGTTTCTGCCCTATCAGCTTTGGACGGCAGGGTATTGGCCTGCCGTGGCATTAACGGGTAACGGAGAATTAGGGTTTGATTCCGGAGAGGGAGCCTTAGAAACGGCTACCACATCCAAGGAAGGCAGCAGGCGCGTAAATTACCCAATCCTGACACAGGGAGGTAGTGACAAGAAATAACAATGCCGGGC-TTTTTT-AGTCTGGCAATTGGAATGAGAACAATTT
>80
CTTACTACTTGGATAACCGTAGTAATTCTAGAGCTAATACATGCTTC-AAAACCCAACTT-------TTGGACGGGTTGCATTTATTAGATTG-AACCAATCTG--------GC--TGGTATTGTGTTGAGTCATAATAACTAATCGGATCG----------TTCGTGCGATGAATCAATTGGGATTCTGCCCTATCAGCTTTGGACGGTAAGGTATTGGCTTACCGTGGCTTTAACGGGTAACGGGGAATTAGGGTTCGATTCCGGAGAGGGAGCCTGAGAGACGGCTACCACATCCAAGGAAGGCAGCAGGCGCGTAAATTACCCAATCTTGAAACAAGGAGGTAGTGACAATAAATAACAATGCCGGGC--CTTTATAGTCTGGCAATTGGAATGAGAACAATTT
>81
CTTACTACTTGGATAACCGTAGTAATTCTAGAGCTAATACATGCTTC-AAAACCCAACTT-------TTGGACGGGTTGCATTTATTAGATTG-AACCAATCTG--------GC--TGGTATTGTGTTGAGTCATAATAACTAATCGGATCG----------TTCGTGCGATGAATCAATTGGGATTCTGCCCTATCAGCTTTGGATGGTAGGATATGGGCCTACCATGGCATTAACGGGTAACGGGGAATTAGGGTTTGATTCCGGAGAGGGAGCCTGAGAAACGGCTACCACTTCTACGGAAGGCAGCAGGCGCGAAAATTATCCAATCCTGATTCAGGGAGGTAGTGA-AAGAAATAATGA-ACTAGGA--TTT----ATCCTGGGATCACAATGGGCAAAATTT
>82
CTTACTACTTGGATAACCGTAGTAATTCTAGAGCTAATACATGCGTC-AATACCCTTCT-------------GGGGTAGTATTTATTAGATTG-AACCAATCT--------GGC--TGGTATTGTGTTGAGTCATAATAACTAATCGGATCG-------TTC---GTGCGATGAATCAATTGGGATTCTGCCCTATCAGCTTTGGATGGTAGGATATGGGCCTACCATGGCATTAACGGGTAACGGGGAATTAGGGTTTGATTCCGGAGAGGGAGCCTGAGAAACGGCTACCACATCCAAGGAAGGCAGCAGGCGCGTAAATTACCCAATCCTGACACAGGGAGGTAGTGACAATAAATAACAATGCCGGGC-CTTTA-TAGTCTGGCAATTGGAATGAGAACAATTT
>83
CTTACTACTTGGATAACCGTAGTAATTCTAGAGCTAATACATGCTTC-AAAACCCAACTT---TT----GGACGGGTTGCATTTATTAGATTG-AACCAATCT--------GGC--TGGTATTGTGTTGAGTCATAATAACTAATCGGATCG-------TTC---GTGCGATGAATCAATTGGGATTCTGCCCTATCAGCTTTGGATGGTAGGATATGGGCCTACCATGGCATTAACGGGTAACGGGGAATTAGGGTTCGATTCCGGAGAGGGAGCCTGAGAGACGGCTACCACATCCAAGGAAGGCAGCAGGCGCGTAAATTACCCAATCCTGACTCAGGGAGGTAGTGACAATAAATAACGATGCCGGGC-TCTTT-GAGTCTGGCAATTGCAATGAGAACAATCT
>84
CTTACTACTTGGATAACCGTAGTAATTCTAGAGCTAATACATGCTTC-AAAACCCAACTT-------TTGGACGGGTTGCATTTATTAGATTG-AACCAATCTG--------GC--TGGTATTGTGTTGAGTCATAATAACTAATCGGATCG----------TTCGTGCGATGAATCAATTGGGATTCTGCCCTATCAGCTTTGGATGGTAGGGTATTGGCCTACCATGGCTTTAACGGGTAACGGGAAATTAGGGTTTGATTCCGGAGAGGGAGCCTGAGAGACGGCTACCACATCCAAGGAAGGCAGCAGGCGCGTAAATTACCCAATCCTGATACAGGGAGGTAGTGACAATAAATAACAATGCCGGGC--CACATTGGTCTGGCAATTGGAATGAGAACAATTT
>85
CTTACTACTTGGATAACCGTAGTAATTCTAGAGCTAATACATGCGTT-GATACCCATCT-------------CGGGTGGTATTTATTAGATTG-AACCAATCT--------GGC--TGGTATTGTGTTGAGTCATAATAACTAATCGGATCG-------TTC---GTGCGATGAATCAATTGGGATTCTGCCCTATCAGCTTTGGATGGTAGGATATGGGCCTACCATGGCATTAACGGGTAACGGGGAATTAGGGTTTGATTCCGGAGAGGGAGCCTGAGAAACGGCTACCACATCCAAGGAAGGCAGCAGGCGCGTAAATTACCCAATCCTGACACAGGGAGGTAGTGACAATAAATAACAATGCCGGGC-TTTTT-AAGTCTGGCAATTGGAATGAGAACAATTT
>86
CTTACTACTTGGATAACCGTAGTAATTCTAGAGCTAATACATGCTTC-AAAACCCAACTT-------TTGGACGGGTTGCATTTATTAGATTG-AACCAATCTG--------GC--TGGTATTGTGTTGAGTCATAATAACTAATCGGATCG----------TTCGTGCGATGAATCAATTGGGATTCTGCCCTATCAGCTTTGGATGGTAGGATATGGGCCTACCATGGCATTAACGGGTAACGGGGAATTAGGGTTTGATTCCGGAGAGGGAGCCTGAGAAACGGCTACCACATCCAAGGAAGGCAGCAGGCGCGTAAATTACCCAATCCTGATTCAGGGAGGTAGTGACAAGAAATAATGG-GTCGGGG---CT----GCCCCGGGACTGCAATGAGACGAATTT
>87
CTTACTACTTGGATAACCGTAGTAATTCTAGAGCTAATACATGCTTC-AAAACCCAACTT-------TTGGACGGGTTGCATTTATTAGATTG-AACCAATCTG--------GC--TGGTATTGTGTTGAGTCATAATAACTAATCGGATCG----------TTCGTGCGATGAATCAATTGGGATTCTGCCCTATCAGCTTTGGATGGTAGGATATGGGCCTACCATGGCATTAACGGGTAACGGGGAATTAGGGTTTGATTCCGGAGAGGGAGCCTGAGAAACGGCTACCACATCCAAGGAAGGCAGCAGGCGCGTAAATTACCCAATCCTGACACAGGGAGGTAGTGACAAAAAATAACAATACCTGGC--CTTTCAGGTCGGGTAATTGGAATGAGTACAATTT
>88
CTTACTACTTGGATAACCGTAGTAATTCTAGAGCTAATACATGCTTC-AAAACCCAACTT-------TTGGACGGGTTGCATTTATTAGATTG-AACCAATCTG--------GC--TGGTATTGTGTTGAGTCATAATAACTAATCGGATCG----------TTCGTGCGATGAATCAATTGGGATTCTGCCCTATCAGCTTTGGATGGTAGGATATGGGCCTACCATGGCATTAACGGGTAACGGGGAATTAGGGTTTGATTCCGGAGAGGGAGCCTGAGAAACGGCTACCACATCTAAGGAAGGCAGCAGGCGCGTAAATTACCCAATCCTGACTCAGGGAGGTAGTGACAAGAAATAACAG-ACCGGGT--CCCTATGATCACGGGATTGTAATGAGGACAATGT
>89
CTTACTACTTGGATAACCGTAGTAATTCTAGAGCTAATACATGCGTC-AATACC---CTT-------CTG---GGGTAGTATTTATTAGATTG-AACCAATCTG--------GC--TGGTATTGTGTTGAGTCATAATAACTAATCGGATCG----------TTCGTGCGATGAATCAATTGGGATTCTGCCCTATCAGCTTTGGATGGTAGGATATGGGCCTACCATGGCATTAACGGGTAACGGGGAATTAGGGTTTGATTCCGGAGAGGGAGCCTGAGAAACGGCTACCACATCCAAGGAAGGCAGCAGGCGCGCAAATTACCCAATCCTGATACAGGGAGGTAGTGACAATAAATAACAATACAGAAC--T-TTCGAGTTTTGTAATTGGAATGAGAACAATTT
>9
CTTACTACTTGGATATCCGTAGTAATTCTAGAGCTAATACATGCTTA-AATACCCGACTG---TTTA-CGGAAGGGTTGCATTTATTAGATTG-AACCAATGCAG--------C--TGGTTTTGAGTTGAATCATAATAACGTAGCGAATCG----------CTTTTGCGATGAATCGAATGAGTTTCTGCCCTATCAGCTTTGGATGGTAGGATATGGGCCTACCATGGCGTTAACGGGTAACGGGGAATTAGGGTTTGATTCCGGAGAGGGAGCCTTAGAAACGGCTACCACATCCAAGGAAGGCAGCAGGCGCGTAAATTACCCAATCCTGACACAGGGAGGTAGTGACAATAAATAACAATGTTGGGC-TTTT--AAGTCGGACAATTGGAATGAGAACAATTT
>90
CTTACTACTTGGATAACCGTAGTAATTCTAGAGCTAATACATGCTTC-AAAACCCAACTT-------TTGGACGGGTTGCATTTATTAGATTG-AACCAATCTG--------GC--TGGTATTGTGTTGAGTCATAATAACTAATCGGATCG----------TTCGTGCGATGAATCAATTGGGATTCTGCCCTATCAGCTTTGGATGGTAGGATATGGGCCTACCATGGCATTAACGGGTAACGGGGAATTAGGGTTTGATTCCGGAGAGGGAGCCTGAGAAACGGCTACCACATCCAAGGAAGGCAGCAGGCGCGTAAATTACCCAATCCTGACTCAGGGAGGTAGTGACAAGAAATAACGG-ACCGAGG--CCTTCGGGCTTCGGGATTGGAATGAGCCGAATTT
>91
CTTACTACTTGGATAACCGTAGTAATTCTAGAGCTAATACATGCTTC-AAAACCCAACTT---TT----GGACGGGTTGCATTTATTAGATTG-AACCAATCT--------GGC--TGGTATTGTGTTGAGTCATAATAACTAATCGGATCG-------TTC---GTGCGATGAATCAATTGGGATTCTGCCCTATCAGCTTTCGACGGTAGTGTAGTGGACTACCGTGGCATTAACGGGTAACGGAGAATTAGGGTTCGATTCCGGAGAGGGAGCCTGAGAAACGGCTACCACATCCAAGGAAGGCAGCAGGCGCGCAAATTACCCAATCCTGATACAGGGAGGTAGTGACAATAAATAACAATACA-GAA-CTTTC-GAGTTTTGTAATTGGAATGAGAACAATTT
>92
CTTACTACTTGGATAACCGTAGTAATTCTAGAGCTAATACATGCTTC-AAAACCCAACTT-------TTGGACGGGTTGCATTTATTAGATTG-AACCAATCTG--------GC--TGGTATTGTGGTGAATCATAATAACTAATCGGATCG----------TTCGTGCGATGAATCAATTGGGATTCTGCCCTATCAGCTTTGGATGGTGGGATATGGGCCTACCATGGCATTAACGGGTAACGGGGAATTAGGGTTTGATTCCGGAGAGGGAGCCTGAGAAACGGCTACCACATCCAAGGAAGGCAGCAGGCGCGTAAATTACCCAACCCTGACACAGGGAGGTAGTGACAATAAATAACAATACCTGGC--TTTTTAGGTCGGGTAATTGCAATGAGTACAATTT
>93
CTTACTACTTGGATAACCGTAGTAATTCTAGAGCTAATACATGCTTC-AAAACCCAACTT-------TTGGACGGGTTGCATTTATTAGATTG-AACCAATCTG--------GC--TGGTATTGTGTTGAGTCATAATAACTAATCGGATCG----------TTCGTGCGATGAATCAATTGGGATTCTGCCCTATCAGCTTTGGGTGGTAGGATATGGGCCTACCATGGCATTAACGGGTAACGGGAAATTAGGGTTTGATTCCGGAGAGGGAGCCTGAGAGACGGCTACCACATCCAAGGAAGGCAGCAGGCGCGTAAATTACCCAATCCTGACCTAGGGAGGTAGTGACGAGAAATAACAATGCCGGGC--TCTTCGAGTCTGGCAATTGGAATGAGAACAATTT
>94
CTTACTACTTGGATAACCGTAGTAATTCTAGAGCTAATACATGCTTC-AAAACCCAACTT-------TTGGACGGGTTGCATTTATTAGATTG-AACCAATCTG--------GC--TGGTATTGTGTTGAGTCATAATAACTAATCGGATCG----------TTCGTGCGATGAATCAATTGGGATTCTGCCCTATCAGCTTTGGATGGTAGGGTATTGGCCTACCATGGCTTTAACGGGTAACGGGAAATTAGGGTTTGATTCCGGAGAGGGAGCCTGAGAGACGGCTACCACATCCAAGGAAGGCGGCAGGCGCGTAAATTACCCAATCCTGACACAGGGAGGTAGTGACAAGAAATAACAATGCCGGGC--C-CACGAGTCTGGCAATTGGAATGAGAACAATTT
>95
CTTACTACTTGGATAACCGTAGTAATTCTAGAGCTAATACATGCTTC-AAAACCCAACTT-------TTGGACGGGTTGCATTTATTAGATTG-AACCAATCTG--------GC--TGGTATTGTGTTGAGTCATAATAACTAATCGGATCG----------TTCGTGCGATGAATCAATTGGGATTCTGCCCTATCAGCTTTGGATGGTAGGATATGGGCCTACCATGGCATTAACGGGTAACGGGAAATTAGAGTTTGATTCCGGAGAGGGAGCCTGAGAGACGGCTACCACATCCAAGGAAGGCAGCAGGCGCGCAAATTACCCAATCCTGACACAGGGAGGTAGTGACAATAAATAACAATACCGGGC--CCAATAGGTTCGTTAATTGGAATGAGTACAATTT
>96
CTTACTACTTGGATAACCGTAGTAATTCTAGAGCTAATACATGCTTC-AAAACCCAACTT-------TTGGACGGGTTGCATTTATTAGATTG-AACCAATCTG--------GC--TGGTATTGTGTTGGGTCATAATAACTAATCGGATCG----------TTCGTGCGATGAATCAATTGGGATTCTGCCCTATCAGCTTTGGATGGTAGGATATGGGCCTACCATGGCATTAACGGGTAACGGGGAATTAGGGTTCGATTCCGGAGAGGGAGCCTGAGAGACGGCTACCACATCCAAGGAAGGCAGCAGGCGCGCAAATTACCCAATCCTGACACAGGGAGGTAGTGACAATAAATAACAATACAGAAC--T-TTCGAGTTTTGTAATTGGAATGAGAACAATTT
>97
CTTACTACTTGGATAACCGTAGTAATTCTAGAGCTAATACATGCTTG-AATACCCAA------CTTTACGGACGGGTAGCATTTATTAGATTG-AACCATCCTGA----T------CAGTGCTGTGTTGAGTCATAATAACTGTGCGGATCG-----CGTAA-----GCGATGAATCAATTGAATTTCTGCCCTATCAGCTTTGGATTGTAAGGTATTGGCTTACAATGGCATTAACGGGTAACGGGGAATTAGGGTTTGATTCCGGAGAGGGAGCCTGAGAGACGGCTACCACATCCAAGGAAGGCAGCAGGCGCGTAAATTACCCAATCCTGACACAGGGAGGTAGTGACAAGAAATAACAATACAGGGC-ATCCAT--GTCTTGTAATTGGAATGAATAGAATTT
>98
CTTACTACTTGGATAACCGTAGTAATTCTAGAGCTAATACATGCTTC-AAAACCCAACTT-------TTGGACGGGTTGCATTTATTAGATTG-AACCAATCTG--------GC--TGGTAATGTGTTGAGTCATAATAACTAATCGGATCG----------TTCGTGCGATGAATCAATTGGGATTCTGCCCTATCAGCTTTGGATGGTAGGATATGGGACTACCATGGCATTAACGGGTAACGGGGAATTAGGGTTTGATTCCGGAGAGGGAGCCTGAGAGACGGCTACCACATCCAAGGAAGGCAGCAGGCGCGTAAATTGCCCATTGTGAGCACAATGAGGCAGCGACGAGGAATGGCAATGCCTGCC--CTTTGTGGGGTGGCGTTCGCAATGGGCACTACTT
>99
CTTACCCCATGGATAACTGTGGTAATTCTAGAGCTAATACATGCTTC-AAAACCCAACTT-------TTGGACGGGTTGCATTTATTAGATTG-AACCAATCTG--------GC--TGGTATTGTGTTGAGTCATAATAACTAATCGGATCG----------TTCGTGCGATGAATCAATTGGGATTCTGTCCTATCAGCTTTGGATGGTAGGATATGGGCCTACCATGGCATTAACGGGTAACGGGGAATTAGGGTTTGATTCCGGAGAGGGAGCCTGAGAGACGGCTACCACATCCAAGGAAGGCAGCAGGCGCGTAAATTACCCAATCCTGACACAGGGAGGTAGTGACAATAAATAACAATACAGAAC--T-TTCGAGTTTTGTAATTGGAATGAGAACAATTT
>AB178868.1_Haliphthoros_milfordensis
CTTACTACTTGGATAACCGTAGTAATTCTAGAGCTAATACATGCATA-AATACCCGA------CTTTTCGGAAGGGTAGCATTTATTAGATTG-AACCAATG--------CGGC---GGT-TTGTGTTGAATCATAATAACTGTGCGGATGGC------CAAT----GCCACAAATCGATTGAGTTTCTGCCCTATCAGCTTTGGATGGTAGGATATGGGCCTACCATGGCGTTAACGGGTAACGGGGAATTAGGGTTTGATTCCGGAGAGGGAGCCTGAGAAACGGCTACCACATCCAAGGAAGGCAGCAGGCGCGTAAATTACCCAATCCTAATTCAGGGAGGTAGTGACAATAAATAACAATGCCGGG--TTTTTCAAGTCTGGCAATTGGAATGAGAACAATTT
>AB284572.1_Lagenidium_thermophilum
CTTACTACTTGGATAACCGTAGTAATTCTAGAGCTAATACATGCGCA-AATACCCAACTG---CTTGTCGGACGGGTAGCATTTATTAGATTG-AACCAATGCA--------GC--TGGTATTGTGTTGAGTCATAATAACTGTGCGGATCGC----TT-G-T----GCGATAAATCGATTGAGTTTCTGCCCTATCAGCTTTGGATGGTAGGATATGGGCCTACCATGGCATTAACGGGTAACGGGGAATTAGGGTTTGATTCCGGAGAGGGAGCCTTAGAAACGGCTACCACATCCAAGGAAGGCAGCAGGCGCGTAAATTACCCAATCCTGACACAGGGAGGTAGTGACAATAAATAACAATGCTCT-G-CTCTTCGAGTCGGGCAATTGGAATGAGAACAATTT
>AB284575.1_Atkinsiella_dubia
CTTACTACTTGGATAACCGTAGTAATTCTAGAGCTAATACATGCGCA-AATACCCAACTG---CTTGTCGGGCGGGTAGCATTTATTAGATTG-AACCAATGCA--------GC--TGGTGTTGTGTTGAGTCATAATAACTGTGCGGATCGC------TTAC----GCGATAGTTCAATTGAGTTTCTGCCCTATCAGCTTTGGATGGTAGGATATGGGCCTACCATGGCGTTAACGGGTAACGGGGAATTAGGGTTTGATTCCGGAGAGGGAGCCTTAGAAACGGCTACCACATCCAAGGAAGGCAGCAGGCGCGTAAATTACCTAATCCTGACACAGGGAGGTAGTGACAATAAATAACAATGTCGGGC-TTTTT-AAGTCTGGCAATTGGAATGAGAACAATTT
>AB284577.1_Lagenidium_myophilum
CTTACTACTTGGATAACCGTAGTAATTCTAGAGCTAATACATGCATC-AATACCCAACTG---CTTGTCGGACGGGTAGCATTTATTAGATTG-AACCAATGCA--------GC--TGGTATTGTGTTGAGTCATAATAACTGTGCGGACCG----TTT-G-T----GCGGTAAATCGATTGAGTTTCTGCCCTATCAGCTTTGGATGGTAGGATATGGGCCTACCATGGCATTAACGGGTAACGGGGAATTAGGGTTTGATTCCGGAGAGGGAGCCTTAGAAACGGCTACCACATCCAAGGAAGGCAGCAGGCGCGTAAATTACCCAATCCTGACACAGGGAGGTAGTGACAATAAATAACAATGCTCT-G-CTCTTCGAGTCGGGCAATTGGAATGAGAACAATTT
>AB284579.1_Haliphthoros_sp._NJM_0443
CTTACTACTTGGATAACCGTAGTAATTCTAGAGCTAATACATGCATA-AATACCCGA------C---TCAGAAGGGTAGCATTTATTAGATTG-AACCAATG--------CAGC--TGGT-TTGTGTTGAATCATAATAACTGTGCGAATCGC------CGTC----GCGATAAATCGATTGAGTTTCTGCCCTATCAGCTTTGGATGGTAGGATATGGGCCTACCATGGCGTTAACGGGTAACGGGGAATTAGGGTTTGATTCCGGAGAGGGAGCCTGAGAAACGGCTACCACATCCAAGGAAGGCAGCAGGCGCGTAAATTACCCAATCCTAATTCAGGGAGGTAGTGACAATAAATAACAATGCCGGG--TTATTCAAGTCTGGCAATTGGAATGAGAACAATTT
>AB363063.1_Olpidiopsis_sp._4439
CTTACTACTTGGATACCCGTAGTAATTCTAGAGCTAATACATGCATA-AATACCCAA------CTTTTTGGACGGGTAGCATTTATTAGATTG-AACCTTCTCG--------GC--CGAAGTTGTGTTGAGTCATAATAACTGTGCGGATCGC------GAAT----GCGATGAATCAATTGAGTTTCTGCCCTATCAGCTTTGGATGGTAGGATATGGGCCTACCATGGCATTAACGGGTAACGGGGAATTAGGGTTTGATTCCGGAGAGGGAGCCTTAGAAACGGCTACCACATCCAAGGAAGGCAGCAGGCGCGTAAATTACCCAATCCTGACACAGGGAGGTAGTGACAATAAATAACAATGCCGGGT-TTTTC-AAGTCTGGCAATTGGAATGAGAACAATTT
>AB425199.1_Haptoglossa_heterospora
CTTACTACTTGGATAACCGTAGTAATTCTAGAGCTAATACATGCATA-AATACCCAACTGTTA---GGTGGACGGGTAGCATTTATTAGATTG-AACCAATGCA----------CGTGGTATTGAGTTGAATCATAATAACTGTGCGGATCG----T--CGGC----GCGATAGATCATATAAGTTTCTGCCCTATCAGCTTTGGATGGTAGGGTATTGGCCTACCATGGCGGTAACGGGTAACGGGGAATTAGGGTTCGATTCCGGAGAGGGAGCCTGAGAAACGGCTACCACATCCAAGGAAGGCAGCAGGCGCGTAAATTACCCAATCCTAATTCAGGGAGGTAGTGACAATAAATAACAATGCCGGGC-TTTTC-AAGTCTGGCAATTGGAATGAGAACAATTT
>AB425201.1_Haptoglossa_zoospora
CTTACTACTTGGATAACCGTAGTAATTCTAGAGCTAATACATGCATA-AATACCCAAC--TC-TTTGGTGGACGGGTAGCATTTATTAGATTG-AACCAATGCA----------CATGGTATTGAGTTGAATCATAATAACTGTGCGGATCG----T--CGGC----GCGATAGATCATTTAAGTTTCTGCCCTATCAGCTTTGGATGGTAGGGTATTGGCCTACCATGGCGGTAACGGGTAACGGGGAATTAGGGTTCGATTCCGGAGAGGGAGCCTGAGAAACGGCTACCACATCCAAGGAAGGCAGCAGGCGCGTAAATTACCCAATCCTAATTCAGGGAGGTAGTGACAATAAATAACAATGCCGGGC-TTTTT-AAGTCTGGCAATTGGAATGAGAACAATTT
>AB425202-Haptoglossa_sp.From1to561
CTTACTACTTGGATAACCGTAGTAATTCTAGAGCTAATACATGCATA-AATACCCAACTATCATTTGGTGGACGGGTAGCATTTATTAGATTGAAACCAATGCATGGCTTCGGCTGTGGTATTGAGTTGAATCATAATAACTGTGCGGATCGTGCTT--TGGC----GCGATAGATCATATAAGTTTCTGCCCTATCAGCTTTGGATGGTAGGGTATTGGCCTACCATGGCGGTAACGGGTAACGGGGAATTAGGGTTCGATTCCGGAGAGGGAGCCTGAGAAACGGCTACCACATCCAAGGAAGGCAGCAGGCGCGTAAATTACCCAATCCTAATTCAGGGAGGTAGTGACAATAAATAACAATGCCGGGC-TTTTC-AAGTCTGGCAATTGGAATGAGAACAATTT
>AB425204-Haptoglossa_sp.From1to560
CTTACTACTTGGATAACCGTAGTAATTCTAGAGCTAATACATGCATA-AATACCCAACTATC-TTTGGTGGACGGGTAGCATTTATTAGATTGAAACCAATGCATAGTTTCGGCTATGGTATTGAGTTGAATCATAATAACTGTGCGGATCGTGCTT--CGGC----GCGATAGATCATTTAAGTTTCTGCCCTATCAGCTTTGGATGGTAGGGTATTGGCCTACCATGGCGGTAACGGGTAACGGGGAATTAGGGTTCGATTCCGGAGAGGGAGCCTGAGAAACGGCTACCACATCCAAGGAAGGCAGCAGGCGCGTAAATTACCCAATCCTAATTCAGGGAGGTAGTGACAATAAATAACAATGCCGGGC-TTTTA-AAGTCTGGCAATTGGAATGAGAACAATTT
>AB425205.1_Haptoglossa_sp._SZ03
CTTACTACTTGGATAACCGTAGTAATTCTAGAGCTAATACATGCATA-AATACCCAAC--TC-TTTGGTGGACGGGTAGCATTTATTAGATTG-AACCAATGCA----------CATGGTATTGAGTTGAATCATAATAACTGTGCGGATCG----T--CGGC----GCGATAGATCATTTAAGTTTCTGCCCTATCAGCTTTGGATGGTAGGGTATTGGCCTACCATGGCGGTAACGGGTAACGGGGAATTAGGGTTCGATTCCGGAGAGGGAGCCTGAGAAACGGCTACCACATCCAAGGAAGGCAGCAGGCGCGTAAATTACCCAATCCTAATTCAGGGAGGTAGTGACAATAAATAACAATGCCGGGC-TTTTA-AAGTCTGGCAATTGGAATGAGAACAATTT
>AB548399.1_Sapromyces_elongatus
CTTACTACTTGGATAACCGTAGTAATTCTAGAGCTAATACATGCGCA-AATACCCAACTG---CTTGTCGGGCGGGTAGCATTTATTAGATTG-AACCAATGCA--------GC--TGGTATTGTGTTGAGTCATAATAACTGTGCGGATCGC------TTAC----GCGATAAATCAATTGAGTTTCTGCCCTATCAGCTTTGGATGGTAGGATATGGGCCTACCATGGCGTTAACGGGTAACGGGGAATTAGGGTTTGATTCCGGAGAGGGAGCCTTAGAAACGGCTACCACATCCAAGGAAGGCAGCAGGCGCGTAAATTACCCAATCCTGATACAGGGAGGTAGTGACAATAAATAACAATGCCATGC--TTTA-AAGTATGGCAATTGGAATGAGAACAATTT
>AB970122-Uncultured_eukaryote
CTTACTACTTGGATAACCGTAGTAATTCTAGAGCTAATACATGCATC-AATACCCAACTG---CTTGTCGGACGGGTAGCATTTATTAGATTGAAACCAATGCAGTCTTCGGGC--TGGTATTGTGTTGAGTCATAATAACTGTGCGGACCGCACTTTT-G-T----GCGGTAAATCGATTGAGTTTCTGCCCTATCAGCTTTGGATGGTAGGATATGGGCCTACCATGGCATTAACGGGTAACGGGGAATTAGGGTTTGATTCCGGAGAGGGAGCCTTAGAAACGGCTACCACATCCAAGGAAGGCAGCAGGCGCGTAAATTACCCAATCCTGACACAGGGAGGTAGTGACAATAAATAACAATGCTCTGG-CTCTTCGAGTCGGGCAATTGGAATGAGAACAATTT
>AF163294.1_Hyphochytrium_catenoides_small_subunit_ribosomal_RNA_gene_partial_sequence
CTTACTACTTGGATAACCGTAGTAATTCTAGAGCTAATACATGCATGAAAATCCCGACTT-------TTGGAAGGGATGTATTTATTAGATTGAAACCAATGCAGGGGCAACCC--TGGTATTGTGGTGAGTCATAATAACTGTGCGGATCGCATGGCCTTGCGCCGGCGACAAATCATTCAAGTTTCTGCCCTATCAGCTTTGGATGGTAGGGTATTGGCCTACCATGGCATTAACGGGTAACGGAGAATTAGGGTTCGATTCCGGAGAGGGAGCCTGAGAGACGGCTACCACATCCAAGGAAGGCAGCAGGCGCGTAAATTACCCAATCCTGACACAGGGAGGTAGTGACAATAAATAACAATGCCGGGC-TTTTACAAGTCTGGCAATTGGAATGAGTACAATTT
>AF163295.1_Rhizidiomyces_apophysatus_small_subunit_ribosomal_RNA_gene_partial_sequence
CTTACTACTTGGATAACCGTAGTAATTCTAGAGCTAATACATGCATA-AAATCCCGACTT-------TTGGAAGGGATGTATTTATTAGATTGAAACCAATGCAGGGGCAACCC--TGGTATTGTGGTGAGTCATAATAACTGTGCGGATCGCATGGCCTTGCGCCGGCGACAAATCATTCAAGTTTCTGCCCTATCAGCTTTGGATGGTAGGGTATTGGCCTACCATGGCATTAACGGGTAACGGAGAATTAGGGTTCGATTCCGGAGAGGGAGCCTGAGAGACGGCTACCACATCCAAGGAAGGCAGCAGGCGCGTAAATTACCCAATCCTGACACAGGGAGGTAGTGACGATAAATAACAATGCCGGGC-TTTT-CAAGTCTGGCAATTGGAATGAGAACAATTT
>AF289981.1_Pythium_insidiosum
CTTACTACTTGGATAACCGTAGTAATTCTAGAGCTAATACATGCATC-AATACCCAACTG---CTTGTCGGACGGGTAGCATTTATTAGATTG-AACCAATGCA--------GC--TGGTATTGTGTTGAGTCATAATAACTGTGCGGACCG----CTT-G-T----GCGGTAAATCGATTGAGTTTCTGCCCTATCAGCTTTGGATGGTAGGATATGGGCCTACCATGGCATTAACGGGTAACGGGGAATTAGGGTTTGATTCCGGAGAGGGAGCCTTAGAAACGGCTACCACATCCAAGGAAGGCAGCAGGCGCGTAAATTACCCAATCCTGACACAGGGAGGTAGTGACAATAAATAACAATGCTCT-G-CTCTTCGAGTCGGGCAATTGGAATGAGAACAATTT
>AF372763-Uncultured_stramenopileFrom1to537
CTTACTACTTGGATAACCGTAGTAATTCTAGAGCTAATACATGCGCA-AATACCCAACTG---CTTGTCGGACGGGTAGCATTTATTAGATTGAAACCAATGCA--GCTTCGGC--TGGTATTGTGTTGAGTCATAATAACTGTGCGGATCGCGTTTCACTAC----GCGATGAATCAATTGAGTTTCTGCCCTATCAGCTTTGGATGGTAGGATATGGGCCTACCATGGCATTAACGGGTAACGGGGAATTAGGGTTTGATTCCGGAGAGGGAGCCTTAGAAACGGCTACCACATCCAAGGAAGGCAGCAGGCGCGTAAATTACCCAATCCTGACACAGGGAGGTAGTGACAATAAATAACAATGCCGGGC-TTTTTCAAGTCTGGCAATTGGAATGAGAACAATTT
>AJ238655.1_Saprolegnia_ferax
CTTACTACTTGGATACCCGTAGTAATTCTAGAGCTAATACATGCGTA-AATACCCAACTG---CTTGTCGGACGGGTAGCATTTATTAGATTGAA-CCAATG--------CGGT--CGGTATTGTGTTGAATCATAAGAACTGTGCGGATCGC------CACA----GCGATAAGTCAATTGAGTTTCTGCCCTATCAGCTTTGGATGGTAGGATATGGGCCTACCATGGCGTTAACGGGTAACGGGGAATTAGGGTTTGATTCCGGAGAGGGAGCCTTAGAAACGGCTACCACATCCAAGGAAGGCAGCAGGCGCGTAAATTACCCAATCCTGACACAGGGAGGTAGTGACAATAAATAACAATGCCGGGC-TTTTT-AAGTCTGGCAATTGGAATGAGAACAATTT
>AJ238656-Achlya_apiculataFrom3to583
CTTACTACTTGGATAACCGTAGTAATTCTAGAGCTAATACATGCGTA-AATACCCAACTG---CTTGTCGGACGGGTAGCATTTATTAGATTGAAACCAATGCG--ACTTCGGT--GGGTGTTGTGTTGAGTCATAATAACTGTGCGGATCGCTT----CACA----GCGATAGATCCATTGAGTTTCTGCCCTATCAGCTTTGGATGGTAGGATATGGGCCTACCATGGCGTTAACGGGTAACGGGGAATTAGGGTTTGATTCCGGAGAGGGAGCCTTAGAAACGGCTACCACATCCAAGGAAGGCAGCAGGCGCGTAAATTACCCAATCCTGACACAGGGAGGTAGTGACAATAAATAACAATGTCGGGC-TTTTC-AAGTCTGACAATTGGAATGAGAACAATTT
>AJ238659.1_Leptolegnia_caudata
CTTACTACTTGGATAACCGTAGTAATTCTGGAGCTAATACATGCGAA-AATACCCAACTG---CTTGTCGGACGGGTAGCATTTATTAGATTG-AACCAATG--------CGG---CGGTATTGTGTTGAGTCATAATAACTGTGCGGATCGC-T----C-GA----GCGATAAATCAATTGAGTTTCTGCCCTATCAGCTTTGGATGGTAGGATATGGGCCTACCATGGCGTTAACGGGTAACGGGGAATTAGGGTTTGATTCCGGAGAGGGAGCCTTAGAAACGGCTACCACATCCAAGGAAGGCAGCAGGCGCGTAAATTACCCAATCCTGACACAGGGAGGTAGTGACAATAAATAACAATGTCGGGC-TTTTC-AAGTCTGACAATTGGAATGAGAACAATTT
>AJ238661.1_Leptolegnia_chapmanii
CTTACTACTTGGATAACCGTAGTAATTCTAGAGCTAATACATGCGTA-AATACCCAACTG---CTTGTCGGACGGGTAGCATTTATTAGATTG-AACCAATG--------CGGG--CGGTATTGTGTTGAGTCATAATAACTGTGCGGATCGC-T----C-GA----GCGATAAGTCAATTGAGTTTCTGCCCTATCAGCTTTGGATGGTAGGATATGGGCCTACCATGGCGTTAACGGGTAACGGGGAATTAGGGTTTGATTCCGGAGAGGGAGCCTTAGAAACGGCTACCACATCCAAGGAAGGCAGCAGGCGCGTAAATTACCCAATCCTGACACAGGGAGGTAGTGACAATAAATAACAATGTCGGGC-TTTTC-AAGTCTGACAATTGGAATGAGAACAATTT
>AJ238662.1_Leptolegnia_sp.
CTTATAACTTGGATAACCGTAGTAATTCTAGAGTTAATACATGCGTA-AATACCCAACTG---CTTGTCGGACGGGTAGCATTTATTAGATTG-AACCAATG--------CGGG--CGGTGTTGTGTTGAGTCATAATAACTGTGCGGATCGC------CACA----GCGATAAATCAATTGAGTTTCTGCCCTATCAGCTTTGGATGGTAGGATATGGGCCTACCATGGCGTTAACGGGTAACGGGGAATTAGGGTTTGATTCCGGAGAGGGAGCCTTAGAAACGGCTACCACATCCAAGGAAGGCAGCAGGCGCGTAAATTACCCAATCCTGACACAGGGAGGTAGTGACAATAAATAACAATGTCGGGC-TTTTT-AAGTCTGACAATTGGAATGAGAACAATTT
>AJ238663.1_Apodachlya_brachynema
CTTACTACTTGGATAACCGTAGTAATTCTAGAGCTAATACATGCGCA-AATACCCAACTG---CTTGTCGGACGGGTAGCATTTATTAGATTG-AACCAATGCA--------GC--TGGTATTGTGTTGAGTCATAATAACTGTGCGGATCGC------TAAC----GCGATAAATCAATTGAGTTTCTGCCCTATCAGCTTTGGATGGTAGGATATGGGCCTACCATGGCGTTAACGGGTAACGGGGAATTAGGGTTTGATTCCGGAGAGGGAGCCTTAGAAACGGCTACCACATCCAAGGAAGGCAGCAGGCGCGTAAATTACCCAATCCTGACACAGGGAGGTAGTGACAATAAATAACAATGTCGGGC-TTTTT-AAGTCTGACAATTGGAATGAGAACAATTT
>AY381206-Uncultured_marineFrom6to585
CTTACTACTTGGATAACCGTAGTAATTCTAGAGCTAATACATGCTTC-AAAACCCAACTT---CT----GGACGGGTTGCATTTATTAGATTGAAACCAATCTAGCTTC--GGC--TGGTATTGTGTTGAGTCATAATAACTAATCGGATCGCA-----TTC---GTGCGATGAATCAATTGGGATTCTGCCCTATCAGCTTTGGATGGTAGGATATGGGCCTACCATGGCATTAACGGGTAACGGGGAATTAGGGTTTGATTCCGGAGAGGGAGCCTGAGAAACGGCTACCACATCCAAGGAAGGCAGCAGGCGCGTAAATTACCCAATCCTGACACAGGGAGGTAGTGACAATAAATAACAATGCCGGGC-TTTTTCAAGTCTGGCAATTGGAATGAGAACAATTT
>AY742760.1_Pseudoperonospora_cubensis
CTTACTACTTGGATACCCGTAGTAATTCTAGAGCTAATACATGCATA-AATACCCAACTG---CTTGTCGGGCGGGTAGCATTTATTAGATTG-AACCAATGCA--------GC--TGGTATTGTGTTGAGTCATAATAACTGTGCGGATCGC----TT-G-C----GCGATAAGTCGATTGAGTTTCTGCCCTATCAGCTTTGGATGGTAGGATATGGGCCTACCATGGCATTAACGGGTAACGGGGAATTAGGGTTTGATTCCGGAGAGGGAGCCTTAGAAACGGCTACCACATCCAAGGAAGGCAGCAGGCGCGTAAATTACCCAATCCTGACACAGGGAGGTAGTGACAATAAATAACAATGCTCT-G-CTCTTCGAGTCGGGCAATTGGAATGGGAACAATTT
>AY789783-Uncultured_eukaryoteFrom38to616
CTTACTACTTGGATACCCGTAGTAATTCTAGAGCTAATACATGCATA-CAAACCCAACTG---TTCG-CGGACGGGTTGCATTTATTAGATTGAAACCTTCTCG--GCTT--GC--CGAAGTTGTGTTGAGTCATAATAACTGTGCGGATCGCATT---CAAT----GCGATGAATCAATTGAGTTTCTGCCCTATCAGCTGTCGATGGTAGGATATGGGCCTACCATGGCTTTAACGGGTAACGGGGAATTAGGGTTTGATTCCGGAGAGGGAGCCTGAGAGATGGCTACCACATCCAAGGAAGGCAGCAGGCGCGTAAATTACCCAATCCTGACACAGGGAGGTAGTGACAATAAATAACAATGCTGGGCTTTTTTCAAGTCTGGCAATTGGAATGAGAACAATTT
>AY919745-Uncultured_freshwaterFrom15to596
CTTACTACTTGGATAACCGTAGTAATTCTAGAGCTAATACATGCGTA-AATACCCAACTG---CTTGTCGGACGGGTAGCATTTATTAGATTGAAACCAATGCA--GCTTCGGC--TGGTATTGTGTTGAGTCATAATAACTGTGCGGATCGCTTT---TTAA----GCGATAAATCGATTGAGTTTCTGCCCTATCAGCTTTGGATGGTAGGATATGGGCCTACCATGGCGTTAACGGGTAACGGGGAATTAGGGTTTGATTCCGGAGAGGGAGCCTTAGAAACGGCTACCACATCCAAGGAAGGCAGCAGGCGCGTAAATTACCCAATCCTGACACAGGGAGGTAGTGACAATAAATAACAATGCCGGGC-TTTTT-AAGTCTGGCAATTGGAATGAGAACAATTT
>AY919776-Uncultured_freshwaterFrom16to595
CTTACTACTTGGATAACCGTAGTAATTCTAGAGCTAATACATGCGTA-AATACCCAACTG---CTTGTCGGACGGGTAGCATTTATTAGATTGAAACCAATGCA--GCTTCGGC--TGGTATTGTGTTGAGTCATAATAACTGTGCGGATCGCGAT---TTAA----GCGATAAATCGATTGAGTTTCTGCCCTATCAGCTTTGGATGGTAGGATATGGGCCTACCATGGCGTTAACGGGTAACGGGGAATTAGGGTTTGATTCCGGAGAGGGAGCCTTAGAAACGGCTACCACATCCAAGGAAGGCAGCAGGCGCGTAAATTACCCAATCCTGACACAGGGAGGTAGTGACAATAAATAACAATGCCGGGC-TTTTT-TAGTCTGGCAATTGGAATGAGAACAATTT
>EF023544-Ochromonadaceae_environmentalFrom33to617
CTTACTACTTGGATAACCGTAGTAATTCTAGAGCTAATACATGCGCA-AATACCCAACTG---CTTGTCGGGCGGGTAGCATTTATTAGATTGAAACCAATGCA--GCTTCGGC--TGGTATTGTGTTGAGTCATAATAACTGTGCGGATCGCGTTCTTTAAC----GCGATAAGTCAATTGAGTTTCTGCCCTATCAGCTTTGGATGGTAGGATATGGGCCTACCATGGCGTTAACGGGTAACGGGGAATTAGGGTTTGATTCCGGAGAGGGAGCCTTAGAAACGGCTACCACATCCAAGGAAGGCAGCAGGCGCGTAAATTACCCAATCCTGACACAGGGAGGTAGTGACAATAAATAACAATGTCGGGC-TTTTT-AAGTCTGACAATTGGAATGAGAACAATTT
>EF024131-Uncultured_eustigmatophyteFrom32to619
CTTACTACTTGGATAACCGTAGTAATTCTAGAGCTAATACATGCATA-AATACCCAACTATC-TTTGGTGGACGGGTAGCATTTATTAGATTGAAACCAATGCATGGCTTT-GCTATGGTATTGAGTTGAATCATAATAACTGTGCGGATCGTGCTT--CGGC----GCGATAGATCATTTAAGTTTCTGCCCTATCAGCTTTGGATGGTAGGGTATTGGCCTACCATGGCGGTAACGGGTAACGGGGAATTAGGGTTCGATTCCGGAGAGGGAGCCTGAGAAACGGCTACCACATCCAAGGAAGGCAGCAGGCGCGTAAATTACCCAATCCTAATTCAGGGAGGTAGTGACAATAAATAACAATGCCGGGC-TTTTA-AAGTCTGGCAATTGGAATGAGAACAATTT
>EF100276-Uncultured_eukaryoteFrom36to605
CCTACTACTTGGATAACCGTAGTAATTCTAGAGCTAATACATGCATA-AATACCCAACTG-----TTATGGACGGGTAGCATTTATTAGATTGAAACCAATCCT--------TTA-TGGTATTGAGTTGAGTCATAATAACTGTGCGGATCGTTT----TCGA----GCGATGAATCAAATGGGATTCTGCCCTATCAGCTTTGGTTGGGTGTGTATTGGACACCCATGGCATTGACGGGT-ACGGGGAATTAGGGTTTGATTCCGGAGAGGGAGCCTGAGAAACGGCTACCACATCCAAGGAAGGCAGCAGGCGCGTAAATTACCCAATCCTGACACAGGGAGGTAGTGACAATAAATAACAATGCCGGGC-TTTTTTAAGTCTGGCAATTGGAATGAGAACAATTT
>EF100297-Uncultured_eukaryoteFrom36to605
CCTACTACTTGGATAACCGTAGTAATTCTAGAGCTAATACATGCATA-AATACCCAACTG-----TTATGGACGGGTAGCATTTATTAGATTGAAACCAATCCT--------TTA-TGGTATTGAGTTGAGTCATAATAATTGTGCGGATCGTTT----TCGA----GCGATGAATCAAATGGGATTCTGCCCTATCAGCTTTGGTTGGGTGTGTATTGGACACCCAAGGCATTCACGGGT-ACGGGGAATCAGGGTTTGATTCCGGAGAGGGAGCCTGAGAAACGGCTACCACATCCAAGGAAGGCAGCAGGCGCGTAAATTACCCAATCCTGACACAGGGAGGTAGTGACAATAAATAACAATGCCGGGC-TTTTTTAAGTCTGGCAATTGGAATGAGAACAATTT
>EF426540.1_Plasmopara_viticola
CTTACTACTTGGATAACCGTAGTAATTCTAGAGCTAATACATGCATA-AATACCCAACTG---CTTGTCGGGCGGGTAGCATTTATTAGATTG-AACCAATGCA--------GC--TGGTATTGTGTTGAGTCATAATAACTGTGCGGATCGC----TT-G-C----GCGATAAATCGATTGAGTTTCTGCCCTATCAGCTTTGGATGGTAGGATATGGGCCTACCATGGCATTAACGGGTAACGGGGAATTAGGGTTTGATTCCGGAGAGGGAGCCTTAGAAACGGCTACCACATCCAAGGAAGGCAGCAGGCGCGTAAATTACCCAATCCTGATACAGGGAGGTAGTGACAATAAATAACAATGCTCT-G-CTCTTCGAGTCGGGCAATTGGAATGAGAACAATTT
>EF527137-Uncultured_marineFrom79to641
CTTACTACTTGGATAACCGTAGTAATTCTAGAGCTAATACATGTTAA-AATACTCAACTG---CTTGTCGGACGAGTAGCATTTATTAGATTGAAACCAATAT-----------------TTTGTGTTGAATCATAATAACTGTGCGGATCGC------TTTT----GCGATGAATCAATTGAGTTTCTGCCCTATCAGCTTTGGACGGCAGGGTATTGGCCTGCCGTGGCATTAACGGGTAACGGAGAATTAGGGTTTGATTCCGGAGAGGGAGCCTTAGAAACGGCTACCACATCCAAGGAAGGCAGCAGGCGCGTAAATTACCCAATCCTGACACAGGGAGGTAGTGACAAGAAATAACAATGCCGGGC-TTTTTCAAGTCTGGCAATTGGAATGAGAACAATTT
>EF527179-Uncultured_marineFrom1to521
CTTACTACTTGGATAACCGTAGTAATTCTAGAGCTAATACATGTTAA-AATACTCAACTG---CTTGTCGGACGAGTAGCATTTATTAGATTGAAACCAATGTA---------------AATTGTGTTGAATCATAATAACTGTGCGGATCGCA-----TTTT----GCGATAAATCAATTGAGTTTCTGCCCTATCAGCTTTGGACGGCAGGGTATTGGCCTGCCGTGGCATTAACGGGTAACGGAGAATTAGGGTTTGATTCCGGAGAGGGAGCCTTAGAAACGGCTACCACATCCAAGGAAGGCAGCAGGCGCGTAAATTACCCAATCCTGACACAGGGAGGTAGTGACAAGAAATAACAATGCCGGGC-TTTTTTAAGTCTGGCAATTGGAATGAGAACAATTT
>EU078306-Uncultured_marine
CTTACTACTTGGATAACCGTAGTAATTCTAGAGCTAATACATGCTTT-AAAACCCAACTG---TTTATCGGACGGGTTGCATTTATTAGATTGAAACCAATCTAGTCTTCGGAC--TGGTATTGTGTTGAGTCATAATAACTGTGCGGATCGTA-----TTTTTAATGCGATGAATCAATTGAGTTTCTGCCCTATCAGCTTTGGATGGTAGGATATGGGCCTACCATGGCATTAACGGGTAACGGGGAATTAGGGTTTGATTCCGGAGAGGGAGCCTTAGAAACGGCTACCACATCCAAGGAAGGCAGCAGGCGCGTAAATTACCCAATCCTGACACAGGGAGGTAGTGACAATAAATAACAATGCCGGGC-TTTTTTAAGTCTGGCAATTGGAATGAGAACAATTT
>EU271959.1_Myzocytiopsis_intermedia
CTTACTACTTGGATAACCGTAGTAATTCTAGAGCTAATACATGCGCA-AATACCCAACTG---CTTGTCGGGCGGGTAGCATTTATTAGATTG-AACCAATGCA--------GC--TGGTATTGTGTTGAGTCATAATAACTGTGCGGACCG----CTT-G-T----GCGGTAAATCGATTGAGTTTCTGCCCTATCAGCTTTGGATGGTAGGATATGGGCCTACCATGGCATTAACGGGTAACGGGGAATTAGGGTTTGATTCCGGAGAGGGAGCCTTAGAAACGGCTACCACATCCAAGGAAGGCAGGCGGCGCGTAAATTACCCAATCCTGACACAGGGAGGTAGTGACAATAAATAACAATGCTCT-G-CTCTTCGAGTCGGGCAATTGGAATGAGAACAATTT
>EU271961.1_Lagenidium_caudatum
CTTACTACTTGGATAACCGTAGTAATTCTAGAGCTAATACATGCGCA-AATACCCAACTG---CTTGTCGGACGGGTAGCATTTATTAGATTG-AACCAATGCA--------GC--TGGTATTGTGTTGAGTCATAATAACTGTGCGGATCGC----TT-G-T----GCGATAAATCGATTGAGTTTCTGCCCTATCAGCTTTGGATGGTAGGATATGGGCCTACCATGGCATTAACGGGTAACGGGGAATTAGGGTTTGATTCCGGAGAGGGAGCCTTAGAAACGGCTACCACATCCAAGGAAGGCAGCAGGCGCGTAAATTACCCAATCCTGACACAGGGAGGTAGTGACAATAAATAACAATGCTCT-G-CTCTTCGAGTCGGGCAATTGGAATGAGAACAATTT
>EU271963.1_Myzocytiopsis_sp._venatrix
CTTACTACTTGGATAACCGTAGTAATTCTAGAGCTAATACATGCGCA-AATACCCAACTG---CTTGTCGGGCGGGTAGCATTTATTAGATTG-AACCAATGCA--------GC--TGGTATTGTGTTGAGTCATAATAACTGTGCGGACCG----CTT-G-T----GCGGTAAATCGATTGAGTTTCTGCCCTATCAGCTTTGGATGGTAGGATATGGGCCTACCATGGCATTAACGGGTAACGGGGAATTAGGGTTTGATTCCGGAGAGGGAGCCTTAGAAACGGCTACCACATCCAAGGAAGGCAGCAGGCGCGTAAATTACCCAATCCTGACACAGGGAGGTAGTGACAATAAATAACAATGCTCT-G-CTCTTCGAGTCGGGCAATTGGAATGAGAACAATTT
>EU271965.1_Chlamydomyzium_sp.
CTTACTACTTGGATAACCGTAGTAATTCTAGAGCTAATACATGCGCA-AATACCCAACTG---CTTGTCGGACGGGTAGCATTTATTAGATTG-AACCAATGCA--------GC--TGGTATTGTGTTGAGTCATAATAACTGTGCGGATCGC------TTAC----GCGATAAATCAATTGAGTTTCTGCCCTATCAGCTTTGGATGGTAGGATATGGGCCTACCATGGCGTTAACGGGTAACGGGGAATTAGGGTTTGATTCCGGAGAGGGAGCCTTAGAAACGGCTACCACATCCAAGGAAGGCAGCAGGCGCGTAAATTACCCAATCCTGACACAGGGAGGTAGTGACAATAAATAACAATGCCGCGC-TTTTA-AAGTCTGGCAATTGGAATGAGAACAATTT
>EU271965-Chlamydomyzium_sp.From1to564
CTTACTACTTGGATAACCGTAGTAATTCTAGAGCTAATACATGCGCA-AATACCCAACTG---CTTGTCGGACGGGTAGCATTTATTAGATTGAAACCAATGCA--GCTTCGGC--TGGTATTGTGTTGAGTCATAATAACTGTGCGGATCGCGTTTCATTAC----GCGATAAATCAATTGAGTTTCTGCCCTATCAGCTTTGGATGGTAGGATATGGGCCTACCATGGCGTTAACGGGTAACGGGGAATTAGGGTTTGATTCCGGAGAGGGAGCCTTAGAAACGGCTACCACATCCAAGGAAGGCAGCAGGCGCGTAAATTACCCAATCCTGACACAGGGAGGTAGTGACAATAAATAACAATGCCGCGC-TTTTA-AAGTCTGGCAATTGGAATGAGAACAATTT
>EU545798-Uncultured_eukaryoteFrom1to499
CTTACTACTTGGATAACCGTAGTAATTCTAGAGCTAATACATGCCTA-AATACCCAACTG---CTTGTCGGAAGGGTTGCATTTATTAGATTGAAACCAATGCAGACTTCGGTC--TGGTATT-CGTTGAATCATGATAACTGTGCGGATCGC------GTATTAACGCGATGAATCGAATGGGTTTCTGCCCTATCAGCTTTGGATGGTAGGATATGGGCCTACCATGGCGTTAACGGGTAACGGGGAATTAGGGTTTGATTCCGGAGAGGGAGCCTTAGAAACGGCTACCACATCCAAGGAAGGCAGCAGGCGCGTAAATTACCCAATCCTGACACAGGGAGGTAGTGACAATAAATAACAATGCCGGGC-TTTTTCAAGTCTGGCAATTGGAATGAGAACAATTT
>FJ153787-Uncultured_eukaryoteFrom15to590
CTTACTACTTGGATAACCGTGGTAATTCTAGAGCTAATACATGCATA-AATACCCGA------CTTTTTGGAAGGGTAGCATTTATTAGATTGAAACCAATGCA--GCTTCGGC--TGGT-TTGTGTTGAATCATAATAACTGTGCGGATTGCAG----CAAT----GCAACAAATCGATTGAGTTTCTGCCCTATCAGCTTTGGATGGTAGGATATGGGCCTACCATGGCGTTAACGGGTAACGGGGAATTAGGGTTTGATTCCGGAGAGGGAGCCTGAGAAACGGCTACCACATCCAAGGAAGGCAGCAGGCGCGTAAATTACCCAATCCTAATTCAGGGAGGTAGTGACAATAAATAACAATGCCGGGC-TTCTTCAAGTCTGGCAATTGGAATGAGAACAATTT
>FJ794908-Saprolegnia_sp.From1to532
CTTACTACTTGGATACCCGTAGTAATTCTAGAGCTAATACATGCGTA-AATACCCAACTG---CTTGTCGGACGGGTAGCATTTATTAGATTGAAACCAATGCG--GCCTCGGT--CGGTATTGTGTTGAATCATAATAACTGTGCGGATCGCTT----CACA----GCGATAAGTCAATTGAGTTTCTGCCCTATCAGCTTTGGATGGTAGGATATGGGCCTACCATGGCGTTAACGGGTAACGGGGAATTAGGGTTTGATTCCGGAGAGGGAGCCTTAGAAACGGCTACCACATCCAAGGAAGGCAGCAGGCGCGTAAATTACCCAATCCTGACACAGGGAGGTAGTGACAATAAATAACAATGCCGGGC-TTTTT-AAGTCTGGCAATTGGAATGAGAACAATTT
>FJ794911-Saprolegnia_sp.From1to533
CTTACTACTTGGATAACCGTAGTAATTCTAGAGCTAATACATGCGTA-AATACCCAACTG---CTTGTCGGACGGGTAGCATTTATTAGATTGAAACCAATGCA--GCTTCGGC--TGGTATTGTGTTGAGTCATAATAACTGTGCGGATCGCTTT---TTAA----GCGATAAATCGATTGAGTTTCTGCCCTATCAGCTTTGGATGGTAGGATATGGGCCTACCATGGCGTTAACGGGTAACGGGGAATTAGGGTTTGATTCCGGAGAGGGAGCCTTAGAAACGGCTACCACATCCAAGGAAGGCAGCAGGCGCGTAAATTACCCAATCCTGACACAGGGAGGTAGTGACAATAAATAACAATGCCGGGC-TTTTT-TAGTCTGGCAATTGGAATGAGAACAATTT
>FM202391.1_Eurychasma_dicksonii_FI_S63
CTTACTACTTGGATAACCGTAGTAATTCTAGAGCTAATACATGCATA-AATACCCGA------CTTTTTGGAAGGGTAGCATTTATTAGAAAG-AACCAATGCG--------GC--CGGTATTGAGTTGAATCATAATAACTGTGCGGATCG-------C---CTGTGCGATAAATCATATAAGTTTCTGCCCTATCAGGTTTGGATGGTAGGGTATTGGCCTACCATGCCAGTAACGGGTAACGGAGTATTAGGGTACGATTCCGGAGAGGGAGCCTTAAAGACAGCTACCACTTCTAAGGAAGGCAGCAGGCGCGTAAATTACCCAATCCTGACACAGGGAGGTAGCGACAATAAATAACAATGCCGGG--TTTTTAAAGTCTGGCAATTGGAATGAGAACAATTT
>FM202392.1_Eurychasma_dicksonii_US385B
CTTACTACTTGGATAACCGTAGTAATTCTAGAGCTAATACATGCATA-AATACCCGA------CTTTTTGGAAGGGTAGCATTTATTAGAAAG-AACCAATGCG--------GC--CGGTATTGAGTTGAATCATAATAACTGTGCGGATCG-------C---CTGTGCGATAAATCATATAAGTTTCTGCCCTATCAGGTTTGGATGGTAGGGTATTGGCCTACCATGCCAGTAACGGGTAACGGAGTATTAGGGTACGATTCCGGAGAGGGAGCCTTAAAGACAGCTACCACTTCTAAGGAAGGCAGCAGGCGCGTAAATTACCCAATCCTGACACAGGGAGGTAGCGACAATAAATAACAATGCCGGG--TTTTTAAAGTCTGGCAATTGGAATGAGAACAATTT
>FR832884-Albugo_laibachiiFrom4766to5351
CTTACTACTTGGATACCCGTAGTAATTCTAGAGCTAATACATGCAAC-AATACCCAACTG---CTTGTCGGGCGGGTAGCATTTATTAGATTGAAACCAATGCAGCTTTCGGGC--TGGTATTGTGTTGAATCATAATAACTGTGCGGATCGCACTTTT-G-T----GCGATAAATCGATTGAGTTTCTGCCCTATCAGCTTTGGATGGTAGGATATGGGCCTACCATGGCATTAACGGGTAACGGGGAATTAGGGTTTGATTCCGGAGAGGGAGCCTTAGAAACGGCTACCACATCCAAGGAAGGCAGCAGGCGCGTAAATTACCCAATCCTGACACAGGGAGGTAGTGACAATAAATAACAATGCTCTGG-CTCTTCGAGTCGGGCAATTGGAATGAGAACAATTT
>GU994166.2_Phytopythium_kandeliae
CTTACTACTTGGATAACCGTAGTAATTCTAGAGCTAATACATGCATG-AATACCCAACTG---CTCGTCGGGCGGGTAGCATTTATTAGATTG-AACCAATGCA--------GC--TGGTATTGTGTTGAGTCATAATAACTGTGCGGATCGC----GT-T-C----GCGATAAGTCGATTGAGTTTCTGCCCTATCAGCTTTGGATGGTAGGATATGGGCCTACCATGGCATTAACGGGTAACGGGGAATTAGGGTTTGATTCCGGAGAGGGAGCCTTAGAAACGGCTACCACATCCAAGGAAGGCAGCAGGCGCGTAAATTACCCAATCCTGACACAGGGAGGTAGTGACAATAAATAACAATGCTCT-G-CTCTTCGAGTCGGGCAATTGGAATGAGAACAATTT
>GU994166-Phytopythium_kandeliaeFrom1to578
CTTACTACTTGGATAACCGTAGTAATTCTAGAGCTAATACATGCATG-AATACCCAACTG---CTCGTCGGGCGGGTAGCATTTATTAGATTGAAACCAATGCAGTCTTCGGGC--TGGTATTGTGTTGAGTCATAATAACTGTGCGGATCGCGATTGT-T-C----GCGATAAGTCGATTGAGTTTCTGCCCTATCAGCTTTGGATGGTAGGATATGGGCCTACCATGGCATTAACGGGTAACGGGGAATTAGGGTTTGATTCCGGAGAGGGAGCCTTAGAAACGGCTACCACATCCAAGGAAGGCAGCAGGCGCGTAAATTACCCAATCCTGACACAGGGAGGTAGTGACAATAAATAACAATGCTCTGG-CTCTTCGAGTCGGGCAATTGGAATGAGAACAATTT
>GU994169-Halophytophthora_kandeliaeFrom19to604
CTTACTACTTGGATAACCGTAGTAATTCTAGAGCTAATACATGCATG-AATACCCAACTG---CTCGTCGGGCGGGTAGCATTTATTAGATTGAAACCAATGCAGTCTTCGGGC--TGGTATTGTGTTGAGTCATAATAACTGTGCGGATCGCGATTGT-T-C----GCGATAAGTCGATTGAGTTTCTGCCCTATCAGCTTTGGATGGTAGGATATGGGCCTACCATGGCATTAACGGGTAACGGGGAATTAGGGTTTGATTCCGGAGAGGGAGCCTTAGAAACGGCTACCACATCCAAGGAAGGCAGCAGGCGCGTAAATTACCCAATCCTGACACAGGGAGGTAGTGACAATAAATAACAATGCTCTGG-CTCTTCGAGTCGGGCAATTGGAATGAGAACAATTT
>HM228062-Uncultured_eukaryote
CTTACTACTTGGATAACCGTAGTAATTCTAGAGCTAATACATGCATA-AATACCCGA------CTTTTTGGAAGGGTAGCATTTATTAGATTGAAACCAATGCA--GCTT-GTC--TGGTATTGTGTTGAGTCATAATAACTGTGCGGATCGTGCTTGATAGC----GCGATGAATCAATTGAGTTTCTGCCCTATCAGC--TAGTTTGTAAGGTATTGGCTTACAAATGCGTTAACGGGTAACGGGGAATTAGGGTTTTATTCCGGAGAGGGAGCCTTAGAAACGGCTACCACATCCAAGGAAGGCAGCAGGCGCGTAAATTACCCAATCCTGACACAGGGAGGTAGTGACAATAAATAACAATGCCGGGC-TTTTA-AAGTCTGGCAATTGGAATGAGAACAATTT
>HM228063-Uncultured_eukaryote
CTTACTACTTGGATAACCGTAGTAATTCTAGAGCTAATACATGCATA-AATACCCGA------CTTTTTGGAAGGGTAGCATTTATTAGATTGAAACCAATGCA--GCTT-GTC--TGGTATTGTGTTGAGTCATAATAACTGTGCGGATCGTGCTTGATAGC----GCGATGAATCAATTGAGTTTCTGCCCTATCAGC--TAGTTTGTAAGGTATTGGCTTACAAATGCGTTAACGGGTAACGGGGAATTAGGGTTTTATTCCGGAGAGGGAGCCTTAGAAACGGCTACCACATCCAAGGAAGGCAGCAGGCGCGTAAATTACCCAATCCTGACACAGGGAGGTAGTGACAATAAATAACAATGCCGGGC-TTTTA-AAGTCTGGCAATTGGAATGAGAACAATTT
>25
CTTACTACTTGGATAACCGTAGTAATTCTAGAGCTAATACATGCATA-AATACCCGA------CTTTTTGGAAGGGTAGCATTTATTAGATTG-AACCAATGCA--G------C--TGGTATTGTGTTGAGTCATAATAACTGTGCGGATC------GATAGC----GCGATGAATCAATTGAGTTTCTGCCCTATCAGC--TAGTTTGTAAGGTATTGGCTTACAAATGCGTTAACGGGTAACGGGGAATTAGGGTTTTATTCCGGAGAGGGAGCCTTAGAAACGGCTACCACATCCAAGGAAGGCAGCAGGCGCGTAAATTACCCAATCCTGACACAGGGAGGTAGTGACAATAAATAACAATGCCGGGC-TTTTA-AAGTCTGGCAATTGGAATGAGAACAATTT
>HQ161090.1_Halophytophthora_tartarea
CTTACTACTTGGATACCCGTAGTAATTCTAGAGCTAATACATGCCTG-AATACCCAACTG---CTTGTCGGACGGGTAGCATTTATTAGATTG-AACCAATGCA--------GC--TGGTGTTGTGTTGATTCATAATAACTGTGCGGATCGT------GGAA----GCGATAGATCGATTGAGTTTCTGCCCTATCAGCTTTGGATGGTAGGATATGGGCCTACCATGGCATTAACGGGTAACGGGGAATTAGGGTTTGATTCCGGAGAGGGAGCCTTCGAAACGGCTACCACATCCAAGGAAGGCAGCAGGCGCGTAAATTACCCAATCCTGACACAGGGAGGTAGTGACAAGAAATAACAATGCTCT-G-CTCTTCGAGTCGGGCAATTGGAATGAGTACAATTT
>HQ161092.1_Halophytophthora_elongata
CTTACTACTTGGATAACCGTAGTAATTCTAGAGCTAATACATGCCTC-GATACCCAACTG---CTTGTCGGAAGGGTAGCATTTATTAGATTG-AACCAATGCA--------GC--TGGTATTGTGTTGAGTCATAATAACTGTGCGAATCGC-----TGG-C----GCGATAAATCGATTGAGTTTCTGCCCTATCAGCTTTGGATGGTAGGATATGGGCCTACCATGGCATTAACGGGTAACGGGGAATTAGGGTTTGATTCCGGAGAGGGAGCCTTAGAAACGGCTACCACATCCAAGGAAGGCAGCAGGCGCGTAAATTACCCAATCCTGACACAGGGAGGTAGTGACAAGAAATAACAATGCTCT-G-CTCTTCGAGTCGGGCAATTGGAATGAGTACAATTT
>HQ161094-Halophytophthora_vesiculaFrom1to578
CTTACTACTTGGATAACCGTAGTAATTCTAGAGCTAATACATGCTAG-AATACCCAACTG---CTTGTCGGGCGGGTAGCATTTATTAGATTGAAACCAATGCAGTCTTCGGGC--TGGTATTGTGTTGAGTCATAATAACTGTGCGGATCGCGCTTTT-G-C----GCGATAAGTCGATTGAGTTTCTGCCCTATCAGCTTTGGATGGTAGGATATGGGCCTACCATGGCATTAACGGGTAACGGGGAATTAGGGTTTGATTCCGGAGAGGGAGCCTTAGAAACGGCTACCACATCCAAGGAAGGCAGCAGGCGCGTAAATTACCCAATCCTGACACAGGGAGGTAGTGACAATAAATAACAATGCTCTGG-CTCTTCGAGTCGGGCAATTGGAATGAGAACAATTT
>HQ161103-Halophytophthora_epistomiumFrom1to577
CTTACTACTTGGATAACCGTAGTAATTCTAGAGCTAATACATGCCTA-CATACCCAACTG---CTTGTCGGAAGGGTAGCATTTATTAGATTGAAACCAATGCAGCTTCG--GC--TGGTATTGTGTTGAGTCATAATAACTGTGCGGATCGCCCTTTTGG-T----GCGATAAATCGATTGAGTTTCTGCCCTATCAGCTTTGGATGGTAGGATATGGGCCTACCATGGCATTAACGGGTAACGGGGAATTAGGGTTTGATTCCGGAGAGGGAGCCTTAGAAACGGCTACCACATCCAAGGAAGGCAGCAGGCGCGTAAATTACCCAATCCTGACACAGGGAGGTAGTGACAATAAATAACAATGCTCTGG-CTCTTCGAGTCGGGCAATTGGAATGAGTACAATTT
>HQ161106-Halophytophthora_bahamensisFrom1to580
CTTACTACTTGGATACCCGTAGTAATTCTAGAGCTAATACATGCCTG-AATACCCAACTG---CTTGTCGGACGGGTAGCATTTATTAGATTGAAACCAATGCAGTCTTCGGGC--TGGTGTTGTGTTGATTCATAATAACTGTGCGGATCGTTTCTTCGGAA----GCGATAGATCGATTGAGTTTCTGCCCTATCAGCTTTGGATGGTAGGATATGGGCCTACCATGGCATTAACGGGTAACGGGGAATTAGGGTTTGATTCCGGAGAGGGAGCCTTCGAAACGGCTACCACATCCAAGGAAGGCAGCAGGCGCGTAAATTACCCAATCCTGACACAGGGAGGTAGTGACAAGAAATAACAATGCTCTGG-CTCTTCGAGTCGGGCAATTGGAATGAGTACAATTT
>HQ161108.1_Halophytophthora_sp._P15740
CTTACTACTTGGATACCCGTAGTAATTCTAGAGCTAATACATGCCTG-AATACCCAACTG---CTTGTCGGACGGGTAGCATTTATTAGATTG-AACCAATGCA--------GC--TGGTGTTGTGTTGATTCATAATAACTGTGCGGATCGT------GGAA----GCGATAGATCGATTGAGTTTCTGCCCTATCAGCTTTGGATGGTAGGATATGGGCCTACCATGGCATTAACGGGTAACGGGGAATTAGGGTTTGATTCCGGAGAGGGAGCCTTCGAAACGGCTACCACATCCAAGGAAGGCAGCAGGCGCGTAAATTACCCAATCCTGACACAGGGAGGTAGTGACAAGAAATAACAATGCTCT-G-CTCTTCGAGTCGGGCAATTGGAATGAGTACAATTT
>HQ161109.1_Halophytophthora_bahamensis
CTTACTACTTGGATACCCGTAGTAATTCTAGAGCTAATACATGCCTG-AATACCCAACTG---CTTGTCGGACGGGTAGCATTTATTAGATTG-AACCAATGCA--------GC--TGGTGTTGTGTTGATTCATAATAACTGTGCGGATCGT------GGAA----GCGATAGATCGATTGAGTTTCTGCCCTATCAGCTTTGGATGGTAGGATATGGGCCTACCATGGCATTAACGGGTAACGGGGAATTAGGGTTTGATTCCGGAGAGGGAGCCTTCGAAACGGCTACCACATCCAAGGAAGGCAGCAGGCGCGTAAATTACCCAATCCTGACACAGGGAGGTAGTGACAAGAAATAACAATGCTCT-G-CTCTTCGAGTCGGGCAATTGGAATGAGTACAATTT
>HQ643388-Phytopythium_megacarpumFrom8to593
CTTACTACTTGGATAACCGTAGTAATTCTAGAGCTAATACATGCATG-AATACCCAACTG---CTTGTCGGGCGGGTAGCATTTATTAGATTGAAACCAATGCAGTCTTCGGGC--TGGTATTGTGTTGAGTCATAATAACTGTGCGGATCGCGCTTTT-G-C----GCGATAAGTCGATTGAGTTTCTGCCCTATCAGCTTTGGATGGTAGGATATGGGCCTACCATGGCATTAACGGGTAACGGGGAATTAGGGTTTGATTCCGGAGAGGGAGCCTTAGAAACGGCTACCACATCCAAGGAAGGCAGCAGGCGCGTAAATTACCCAATCCTGACACAGGGAGGTAGTGACAATAAATAACAATGCTCTGG-CTCTTCGAGTCGGGCAATTGGAATGAGAACAATTT
>JN635039-Phytophthora_iranicaFrom1to578
CTTACTACTTGGATAACCGTAGTAATTCTAGAGCTAATACATGCATA-AATACCCAACTG---CTTGTCGGGCGGGTAGCATTTATTAGATTGAAACCAATGCAGTCTTCGGGC--TGGTATTGTGTTGAGTCATAATAACTGTGCGGATCGCGCTTTT-G-C----GCGATAAATCGATTGAGTTTCTGCCCTATCAGCTTTGGATGGTAGGATATGGGCCTACCATGGCATTAACGGGTAACGGGGAATTAGGGTTTGATTCCGGAGAGGGAGCCTTAGAAACGGCTACCACATCCAAGGAAGGCAGCAGGCGCGTAAATTACCCAATCCTGATACAGGGAGGTAGTGACAATAAATAACAATGCTCTGG-CTCTTCGAGTCGGGCAATTGGAATGAGAACAATTT
>JN635062-Phytophthora_rosacearumFrom1to578
CTTACTACTTGGATACCCGTAGTAATTCTAGAGCTAATACATGCATG-AATACCCAACTG---CTTGTCGGGCGGGTAGCATTTATTAGATTGAAACCAATGCAGTCTTCGGGC--TGGTATTGTGTTGAGTCATAATAACTGTGCGGATCGCGCTTTT-G-C----GCGATAAATCGATTGAGTTTCTGCCCTATCAGCTTTGGATGGTAGGATATGGGCCTACCATGGCATTAACGGGTAACGGGGAATTAGGGTTTGATTCCGGAGAGGGAGCCTTAGAAACGGCTACCACATCCAAGGAAGGCAGCAGGCGCGTAAATTACCCAATCCTGACACAGGGAGGTAGTGACAATAAATAACAATGCTCTGG-CTCTTCGAGTCGGGCAATTGGAATGAGAACAATTT
>JN635089-Phytophthora_megakaryaFrom1to578
CTTACTACTTGGATAACCGTAGTAATTCTAGAGCTAATACATGCATA-AATACCCAACTG---CTTGTCGGGCGGGTAGCATTTATTAGATTGAAACCAATGCAGTCTTCGGGC--TGGTATTGTGTTGAGTCATAATAACTGTGCGGATCGCGCTTTT-G-C----GCGATAAATCGATTGAGTTTCTGCCCTATCAGCTTTGGATGGTAGGATATGGGCCTACCATGGCATTAACGGGTAACGGGGAATTAGGGTTTGATTCCGGAGAGGGAGCCTTAGAAACGGCTACCACATCCAAGGAAGGCAGCAGGCGCGTAAATTACCCAATCCTGATACAGGGAGGTAGTGACAATAAATAACAATGCTCTGG-CTCTTCGAGTCGGGCAATTGGAATGAGAACAATTT
>JQ781890-Uncultured_stramenopileFrom34to611
CTTACTACTTGGATAACCGTAGTAATTCTAGAGCTAATACATGCATA-AATACCCGA------CTTTTTGGAAGGGTAGCATTTATTAGATTGAAACCAATGCA--GCTTCGGC--TGGTATTGTGTTGAGTCATAATAACTGTGCGGATCGCATT---CTTT----GCGATAAATCAATTGAGTTTCTGCCCTATCAGCTTTGGATGGTAGGATATGGGCCTACCATGGCGTTAACGGGTAACGGGGAATTAGGGTTTGATTCCGGAGAGGGAGCCTTAGAAACGGCTACCACATCCAAGGAAGGCAGCAGGCGCGTAAATTACCCAATCCTGACACAGGGAGGTAGTGACAATAAATAACAATGCCGGGC-TTTTTCAAGTCTGGCAACTGGAATGAGAACAATTT
>JQ781892-Uncultured_stramenopileFrom31to610
CTTACTACTTGGATAACCGTAGTAATTCTAGAGCTAATACATGCTTA-AAAACCCAACTT---CT----GGACGGGTTGCATTTATTAGACTGAAACCAATCTAGCTTT--GGC--TGGTATTGTGTTGAGTCATAATAACTAATCGGATCGCA-----TTC---GTGCGATGGATCAATTGGGATTCTGCCCTATCAGCTTTGGATGGTAGGATATGGGCCTACCATGGCATTAACGGGTAACGGGGAATTAGGGTTTGATTCCGGAGAGGGAGCCTGAGAAACGGCTACCACATCCAAGGAAGGCAGCAGGCGCGTAAATTACCCAATCCTGACACAGGGAGGTAGTGACAATAAATAACAATGCCGGGC-TTTTTCAAGTCTGGCAATTGGAATGAGAACAATTT
>JX068991-Uncultured_eukaryote
CTTACTACTTGGATACCCGTAGTAATTCTAGAGCTAATACATGCGTA-AATACCCAACTG---CTTGTCGGACGGGTAGCATTTATTAGATTGAAGCCAATGCG--GCCTCGGT--CGGTATTGTGTTGAATCATAATAACTGTGCGGATCGCTT----CACA----GCGATAAGTCAATTGAGTTTCTGCCCTATCAGCTTTGGATGGTAGGATATGGGCCTACCATGGCGTTAACGGGTAACGGGGAATTAGGGTTTGATTCCGGAGAGGGAGCCTTAGAAACGGCTACCACATCCAAGGAAGGCAGCAGGCGCGTAAATTACCCAATCCTGACACAGGGAGGTAGTGACAATAAATAACAATGCCGGGC-TTTTT-AAGTCTGGCAATTGGAATGAGAACAATTT
>KC455069-Uncultured_eukaryote
CTTACTACTTGGATAACCGTAGTAATTCTAGAGCTAATACATGCCTA-AAGACCCAACTG---CTTGTCGGACGGGTTGCATTTATTAGATTGAAACCAATACTCTT----CGG--AGTTTTTGAGTTGAGTCATAATAACTGTGCGGATCGCGT----TTT---TCGCGATAAATCGAATGAGTTTCTGCCCTATCAGCTTTCGATGGTAGGATATAGGCCTACCATGGCATTAACGGGTAACGGGGAATTAGGGTTTGATTCCGGAGAGGGAGCCTTAGAAACGGCTACCACATCCAAGGAAGGCAGCAGGCGCGTAAATTACCCAATCCTGACACAGGGAGGTAGTGACAATAAATAACAATGCCGGGC-TTTTTCAAGTCTGGCAATTGGAATGAGAACAATTT
>KC455142-Uncultured_eukaryote
CTTACTACTTGGATAACCGTAGTAATTCTAGAGCTAATACATGCCTA-AAGACCCAACTG---CTTGTCGGACGGGTTGCATTTATTAGATTGAAACCAATACTCTT----CGG--AGTTTTTGAGTTGAGTCATAATAACTGTGCGGATCGCGT----TTT---TCGCGATAAATCGAATGAGTTTCTGCCCTATCAGCTTTCGATGGTAGGATATAGGCCTACCATGGCATTAACGGGTAACGGGGAATTAGGGTTTGATTCCGGAGAGGGAGCCTTAGAAACGGCTACCACATCCAAGGAAGGCAGCAGGCGCGTAAATTACCCAATCCTGACACAGGGAGGTAGTGACAATAAATAACAATGCCGGGC-TTTTTCAAGTCTGGCAATTGGAATGAGAACAATTT
>KC851786-Uncultured_microeukaryote
CTTACTACTTGGATAACCGTAGTAATTCTAGAGCTAATACATGCCTA-AATACCCAACTG---CTTGTCGGAAGGGTTGCATTTATTAGATTGAAACCAATGCAGACTTCGGTC--TGGTATT-CGTTGAATCATGATAACTGTGCGGATCGC------GTATTAACGCGATGAATCGAATGAGTTTCTGCCCTATCAGCTTTGGATGGTAGGATATGGGCCTACCATGGCGTTAACGGGTAACGGGGAATTAGGGTTTGATTCCGGAGAGGGAGCCTTAGAAACGGCTACCACATCCAAGGAAGGCAGCAGGCGCGTAAATTACCCAATCCTGACACAGGGAGGTAGTGACAATAAATAACAATGCCGGGC-TTTTTCAAGTCTGGCAATTGGAATGAGAACAATTT
>KF356745-Uncultured_eukaryote
CTTACTACTTGGATAACCGTAGTAATTCTAGAGCTAATACATGCATG-AAATCCCGACTT-------TTGGAAGGGATGTATTTATTAGGTTGAAACCAATGCAGGGGCAACCC--TGGTATTGTGGTGAGTCATAATAACTGTGCGGATCGCATGGCCTTGCGCCGGCGACAAATCATTCAAGTTTCTGCCCTATCAGCTTTGGATGGTAGGGTATTGGCCTACCATGGCATTAACGGGTAACGGAGAATTGGGGTTCGATTCCGGAGAGGGAGCCTGAGAGACGGCTACCACATCCAAGGAAGGCAGCAGGCGCGTAAATTACCCAATCCTGACACAGGGAGGTAGTGACAATAAATAACAATGCCGGGC-TTTTACAAGTCTGGCAATTGGAATGAGTACAATTT
>KF357158-Uncultured_eukaryote
CTTACTACTTGGATAACCGTAGTAATTCTAGAGCTAATACATGCATC-AATACCCAACTG---CTTGTCGGACGGGTAGCATTTATTAGATTGAAACCAATGCAGTCTTCGGGC--TGGTATTGTGTTGAGTCATAATAACTGTGCGGACCGTAC-TTT-G-T----GCGGTAAATCGATTGAGTTTCTGCCCTATCAGCTTTGGATGGTAGGATATGGGCCTACCATGGCATTAACGGGTAACGGGGAATTAGGGTTTGATTCCGGAGAGGGAGCCTTAGAAACGGCTACCACATCCAAGGAAGGCAGCAGGCGCGTAAATTACCCAATCCTGACACAGGGAGGTAGTGACAATAAATAACAATGCTCTGG-CTCTTCGAGTCGGGCAATTGGAATGAGAACAATTT
>KF534630-Uncultured_marine
CTTACTACTTGGATAACCGTAGTAATTCTAGAGCTAATACATGCTTC-AATACCCAA------CTTTACGGACGGGTAGCATTTATTAGATTGAAACCATCCTGACTTGT------CAGTGCTGTGTTGAGTCATAATAACTGTGCGGATCGCTTTTCGTAA-----GCGATGAATCAATTGAATTTCTGCCCTATCAGCTTTGGATTGTAAGGTATTGGCTTACAATGGCATTAACGGGTAACGGGGAATTAGGGTTTGATTCCGGAGAGGGAGCCTGAGAGACGGCTACCACATCCAAGGAAGGCAGCAGGCGCGTAAATTACCCAATCCTGACACAGGGAGGTAGTGACAATAAATAACAATGCCGGGC-TTTTTTAAGTCTGGCAATTGGAATGAGAACAATTT
>KF853241.1_Phytopythium_delawarense
CTTACTACTTGGATACCCGTAGTAATTCTAGAGCTAATACATGCATG-AATACCCAACTG---CTTGTCGGGCGGGTAGCATTTATTAGATTG-AACCAATGCA--------GC--TGGTATTGTGTTGAGTCATAATAACTGTGCGGATCGC----TT-G-C----GCGATAAATCGATTGAGTTTCTGCCCTATCAGCTTTGGATGGTAGGATATGGGCCTACCATGGCATTAACGGGTAACGGGGAATTAGGGTTTGATTCCGGAGAGGGAGCCTTAGAAACGGCTACCACATCCAAGGAAGGCAGCAGGCGCGTAAATTACCCAATCCTGACACAGGGAGGTAGTGACAATAAATAACAATGCTCT-G-CTCTTCGAGTCGGGCAATTGGAATGAGAACAATTT
>KF853243.1_Phytopythium_mercuriale
CTTACTACTTGGATAACCGTAGTAATTCTAGAGCTAATACATGCATG-AATACCCAACTG---CTTGTCGGGCGGGTAGCATTTATTAGATTG-AACCAATGCA--------GC--TGGTATTGTGTTGAGTCATAATAACTGTGCGGATCGC----TT-G-C----GCGATAAGTCGATTGAGTTTCTGCCCTATCAGCTTTGGATGGTAGGATATGGGCCTACCATGGCATTAACGGGTAACGGGGAATTAGGGTTTGATTCCGGAGAGGGAGCCTTAGAAACGGCTACCACATCCAAGGAAGGCAGCAGGCGCGTAAATTACCCAATCCTGACACAGGGAGGTAGTGACAATAAATAACAATGCTCT-G-CTCTTCGAGTCGGGCAATTGGAATGAGAACAATTT
>KF853245.1_Albugo_candida_strain
CTTACTACTTGGATACCCGTAGTAATTCTAGAGCTAATACATGCAAC-AATACCCAACTG---CTTGTCGGGCGGGTAGCATTTATTAGATTG-AACCAATGCA--------GC--TGGTATTGTGTTGAATCATAATAACTGTGCGGATCGC----TT-G-T----GCGATAAATCGATTGAGTTTCTGCCCTATCAGCTTTGGATGGTAGGATATGGGCCTACCATGGCATTAACGGGTAACGGGGAATTAGGGTTTGATTCCGGAGAGGGAGCCTTAGAAACGGCTACCACATCCAAGGAAGGCAGCAGGCGCGTAAATTACCCAATCCTGACACAGGGAGGTAGTGACAATAAATAACAATGCTCT-G-CTCTTCGAGTCGGGCAATTGGAATGAGAACAATTT
>KJ399967-Phytopythium_kandeliaeFrom1to575
CTTACTACTTGGATAACCGTAGTAATTCTAGAGCTAATACATGCATG-AATACCCAACTG---CTCGTCGGGCGGGTAGCATTTATTAGATTGAAACCAATGCAGTCTTCGGGC--TGGTATTGTGTTGAGTCATAATAACTGTGCGGATCGCGATTGT-T-C----GCGATAAGTCGATTGAGTTTCTGCCCTATCAGCTTTGGATGGTAGGATATGGGCCTACCATGGCATTAACGGGTAACGGGGAATTAGGGTTTGATTCCGGAGAGGGAGCCTTAGAAACGGCTACCACATCCAAGGAAGGCAGCAGGCGCGTAAATTACCCAATCCTGACACAGGGAGGTAGTGACAATAAATAACAATGCTCTGG-CTCTTCGAGTCGGGCAATTGGAATGAGAACAATTT
>KJ716873-Lagenidium_sp.From20to605
CTTACTACTTGGATAACCGTAGTAATTCTAGAGCTAATACATGCATC-AATACCCAACTG---CTTGTCGGACGGGTAGCATTTATTAGATTGAAACCAATGCAGTCTTCGGGC--TGGTATTGTGTTGAGTCATAATAACTGTGCGGACCGCACTTTT-G-T----GCGGTAAATCGATTGAGTTTCTGCCCTATCAGCTTTGGATGGTAGGATATGGGCCTACCATGGCATTAACGGGTAACGGGGAATTAGGGTTTGATTCCGGAGAGGGAGCCTTAGAAACGGCTACCACATCCAAGGAAGGCAGCAGGCGCGTAAATTACCCAATCCTGACACAGGGAGGTAGTGACAATAAATAACAATGCTCTGG-CTCTTCGAGTCGGGCAATTGGAATGAGAACAATTT
>KJ925537-Uncultured_eukaryote
CTTACTACTTGGATAACCGTAGTAATTCTAGAGCTAATACATGCGTA-AATACCCAACTG---CTTGTCGGACGGGTAGCATTTATTAGATTGAAACCAATGCA--GCTTCGGC--TGGTATTGTGTTGAGTCATAATAACTGTGCGGATCGCTTT---TTAA----GCGATAAATCGATTGAGTTTCTGCCCTATCAGCTTTGGATGGTAGGATATGGGCCTACCATGGCGTTAACGGGTAACGGGGAATTAGGGTTTGATTCCGGAGAGGGAGCCTTAGAAACGGCTACCACATCCAAGGAAGGCAGCAGGCGCGTAAATTACCCAATCCTGACACAGGGAGGTAGTGACAATAAATAACAATGCCGGGC-TTTTT-TAGTCTGGCAATTGGAATGAGAACAATTT
>KJ925868-Uncultured_eukaryote
CTTACTACTTGGATAACCGTAGTAATTCTAGAGCTAATACATGCATA-AATACCTGACCG------TTTGGAAGGGTAGCATTTATTAGATTGAAACCAATGTT---------------AATTGAGTTGAGTCATAGTAACTGTGCGGATCGTAT----TTTCGGATGCGATGAATCAATTGGGTTTCTGCCCTATCAGCTTTGGATGGCTGTGTATTGGACAGCCATGGCATTAACGGGTAACGGGGAATTAGGGTTTTATTCCGGAGAGGGAGCCTGAGAGACGGCTACCACATCCAAGGAAGGCAGCAGGCGCGTAAATTACCCAATCCTGACACAGGGAGGTAGTGACAATAAATAACAATCCTGGGC-TATTTCTAGTCTAGGAATTGGAATGAGAACAATTT
>KM067440-Uncultured_HaliphthorosFrom16to600
CTTACTACTTGGATAACCGTAGTAATTCTAGAGCTAATACATGCGCA-AATACCCAACTG---CTTGTCGGACGGGTAGCATTTATTAGATTGAAACCAATGCA--GCTTCGGC--TGGTATTGTGTTGAGTCATAATAACTGTGCGGATCGCGTTTC-TTAC----GCGATGAATCAATTGAGTTTCTGCCCTATCAGCTTTGGATGGTAGGATATAGGCCTACCATGGCGTTAACGGGTAACGGGGAATTAGGGTTTGATTCCGGAGAGGGAGCCTTAGAAACGGCTACCACATCCAAGGAAGGCAGCAGGCGCGTAAATTACCCAATCCTGACACAGGGAGGTAGTGACAATAAATAACAATGCCGGGC-TTTTTTAAGTCTGGCAATTGGAATGAGAACAATTT
>KP098364-Newbya_dichotomaFrom1to565
CTTACTACTTGGATAACCGTAGTAATTCTAGAGCTAATACATGCGTA-AATACCCAACTG---CTTGTCGGACGGGTAGCATTTATTAGATTGAAACCAATGCG--ACTTCGGT--CGGTGTTGTGTTGAGTCATAATAACTGTGCGGATCGCTT----CACA----GCGATAGATCCATTGAGTTTCTGCCCTATCAGCTTTGGATGGTAGGATATGGGCCTACCATGGCGTTAACGGGTAACGGGGAATTAGGGTTTGATTCCGGAGAGGGAGCCTTAGAAACGGCTACCACATCCAAGGAAGGCAGCAGGCGCGTAAATTACCCAATCCTGACACAGGGAGGTAGTGACAATAAATAACAATGTCGGGC-TTTTC-AAGTCTGACAATTGGAATGAGAACAATTT
>KP098366.1_Achlya_ornata_strain
CTTACTACTTGGATAACCGTAGTAATTCTAGAGCTAATACATGCGTA-AATACCCAACTG---CTTGTCGGACGGGTAGCATTTATTAGATTG-AACCAATG--------CGGT--CGGTGTTGTGTTGAGTCATAATAACTGTGCGGATCGC------CACA----GCGATAGATCCATTGAGTTTCTGCCCTATCAGCTTTGGATGGTAGGATATGGGCCTACCATGGCGTTAACGGGTAACGGGGAATTAGGGTTTGATTCCGGAGAGGGAGCCTTAGAAACGGCTACCACATCCAAGGAAGGCAGCAGGCGCGTAAATTACCCAATCCTGACACAGGGAGGTAGTGACAATAAATAACAATGTCGGGC-TTTTC-AAGTCTGACAATTGGAATGAGAACAATTT
>KP098368-Leptolegnia_caudataFrom1to486
CTTACTACTTGGATAACCGTAGTAATTCTAGAGCTAATACATGCGAA-AATACCCAACTG---CTTGTCGGACGGGTAGCATTTATTAGATTGAAACCAATGCG--CTTTCGGG--CGGTATTGTGTTGAGTCATAATAACTGTGCGGATCGCTT----TCGA----GCGATAAATCAATTGAGTTTCTGCCCTATCAGCTTTGGATGGTAGGATATGGGCCTACCATGGCGTTAACGGGTAACGGGGAATTAGGGTTTGATTCCGGAGAGGGAGCCTTAGAAACGGCTACCACATCCAAGGAAGGCAGCAGGCGCGTAAATTACCCAATCCTGACACAGGGAGGTAGTGACAATAAATAACAATGTCGGGC-TTTTT-AAGTCTGACAATTGGAATGAGAACAATTT
>KP098371.1_Achlya_debaryana_strain
CTTACTACTTGGATAACCGTAGTAATTCTAGAGCTAATACATGCGTA-AATACCCAACTG---CTTGTCGGACGGGTAGCATTTATTAGATTG-AACCAATG--------CGGT--CGGTATTGTGTTGAGTCATAATAACTGTGCGGATCGC-T----T-TA----GCGATACATCAATTGAGTTTCTGCCCTATCAGCTTTGGATGGTAGGATATGGGCCTACCATGGCGTTAACGGGTAACGGGGAATTAGGGTTTGATTCCGGAGAGGGAGCCTTAGAAACGGCTACCACATCCAAGGAAGGCAGCAGGCGCGTAAATTACCCAATCCTGACACAGGGAGGTAGTGACAATAAATAACAATGTCGGGC-TTTTT-AAGTCTGACAATTGGAATGAGAACAATTT
>KP098374.1_Achlya_bonariensis_strain
CTTACTACTTGGATAACCGTAGTAATTCTAGAGCTAATACATGCGTA-AATACCCAACTG---CTTGTCGGACGGGTAGCATTTATTAGATTG-AACCAATG--------CGGT--CGGTATTGTGTTGAGTCATAATAACTGTGCGGATCGC-T----T-TA----GCGATACATCAATTGAGTTTCTGCCCTATCAGCTTTGGATGGTAGGATATGGGCCTACCATGGCGTTAACGGGTAACGGGGAATTAGGGTTTGATTCCGGAGAGGGAGCCTTAGAAACGGCTACCACATCCAAGGAAGGCAGCAGGCGCGTAAATTACCCAATCCTGACACAGGGAGGTAGTGACAATAAATAACAATGTCGGGC-TTTTT-AAGTCTGACAATTGGAATGAGAACAATTT
>KP098376-Pythiopsis_humphreyanaFrom1to485
CTTACTACTTGGATAACCGTAGTAATTCTAGAGCTAATACATGCGTA-AATACCCAACTG---CTTGTCGGACGGGTAGCATTTATTAGATTGAAACCAATGCG--GCCTCGGT--CGGTATTGTGTTGAGTCATAATAACTGTGCGGATCGCTT----CACA----GCGATAAGTCAATTGAGTTTCTGCCCTATCAGCTTTGGATGGTAGGATATGGGCCTACCATGGCGTTAACGGGTAACGGGGAATTAGGGTTTGATTCCGGAGAGGGAGCCTTAGAAACGGCTACCACATCCAAGGAAGGCAGCAGGCGCGTAAATTACCCAATCCTGACACAGGGAGGTAGTGACAATAAATAACAATGCCGGGC-TTTTT-AAGTCTGGCAATTGGAATGAGAACAATTT
>KP098379-Pythiopsis_terrestrisFrom1to486
CTTACTACTTGGATAACCGTAGTAATTCTAGAGCTAATACATGCGTA-AATACCCAACTG---CTTGTCGGACGGGTAGCATTTATTAGATTGAAACCAATGCG--GCCTCGGT--CGGTATTGTGTTGAGTCATAATAACTGTGCGGATCGCTT----CACA----GCGATAAGTCAATTGAGTTTCTGCCCTATCAGCTTTGGATGGTAGGATATGGGCCTACCATGGCGTTAACGGGTAACGGGGAATTAGGGTTTGATTCCGGAGAGGGAGCCTTAGAAACGGCTACCACATCCAAGGAAGGCAGCAGGCGCGTAAATTACCCAATCCTGACACAGGGAGGTAGTGACAATAAATAACAATGTCGGGC-TTTTT-AAGTCTGACAATTGGAATGAGAACAATTT
>KP098380.1_Achlya_sparrowii_strain
CTTACTACTTGGATAACCGTAGTAATTCTAGAGCTAATACATGCGTA-AATACCCAACTG---CTTGTCGGACGGGTAGCATTTATTAGATTG-AACCAATG--------CGGT--CGGTATTGTGTTGAGTCATAATAACTGTGCGGATCGC-T----T-TA----GCGATAAGTCAATTGAGTTTCTGCCCTATCAGCTTTGGATGGTAGGATATGGGCCTACCATGGCGTTAACGGGTAACGGGGAATTAGGGTTTGATTCCGGAGAGGGAGCCTTAGAAACGGCTACCACATCCAAGGAAGGCAGCAGGCGCGTAAATTACCCAATCCTGACACAGGGAGGTAGTGACAATAAATAACAATGTCGGGC-TTTTT-AAGTCTGACAATTGGAATGAGAACAATTT
>KP685305-Uncultured_stramenopileFrom17to599
CTTACTACTTGGATACCCGTAGTAATTCTAGAGCTAATACATGCTGC-AAGACCCAACTG---CTTGTCGGACGGGTTGCATTTATTAGATTGAAACCAATACAGCT----TGC--TGTTTTTGAGTTGAGTCATAATAACTGTGCGGATCGCGATCCTTT-----CGCGATAAATCAAATGAGTTTCTGCCCTATCAGCTTTCGATGGTAGGATATAGGCCTACCATGGCATTAACGGGTAACGGGGAATTAGGGTTTGATTCCGGAGAGGGAGCCTTAGAAACGGCTACCACATCCAAGGAAGGCAGCAGGCGCGTAAATTACCCAATCCTGACACAGGGAGGTAGTGACAATAAATAACAATGCCGGGC-TTTTTCAAGTCTGGCAATTGGAATGAGAACAATTT
>KP685310-Uncultured_stramenopileFrom1to581
CTTACTACTTGGATAACCGTAGTAATTCTAGAGCTAATACATGCCTA-AATACCCAACTG---CTTGTCGGAAGGGTTGCATTTATTAGATTGAAACCAATGCAGACTTCGGTC--TGGTATT-CGTTGAATCGTGATAACTGTGCGGATCGC------GTATTAACGCGATGAATCGAATGAGTTTCTGCCCTATCAGCTTTGGATGGTAGGATATGGGCCTACCATGGCGTTAACGGGTAACGGGGAATTAGGGTTTGATTCCGGAGAGGGAGCCTTAGAAACGGCTACCACATCCAAGGAAGGCAGCAGGCGCGTAAATTACCCAATCCTGACACAGGGAGGTAGTGACAATAAATAACAATGCCGGGC-TTTTTCAAGTCTGGCAATTGGAATGAGAACAATTT
>KP685311-Uncultured_stramenopileFrom16to599
CTTACTACTTGGATAACCGTAGTAATTCTAGAGCTAATACATGCGCA-AATACCCAACTG---CTTGTCGGACGGGTAGCATTTATTAGATTGAAACCAATACA--GCTT--GC--TGTTTTTGTGTTGAGTCATAATAACTGTGCGGATCGCGTTTCACTAC----GCGATGAATCAATTGAGTTTCTGCCCTATCAGCTTTGGATGGTAGGATATGGGCCTACCATGGCGTTAACGGGTAACGGGGAATTAGGGTTTGATTCCGGAGAGGGAGCCTTAGAAACGGCTACCACATCCAAGGAAGGCAGCAGGCGCGTAAATTACCCAATCCTGACACAGGGAGGTAGTGACAATAAATAACAATGCCGGGC-TTTTTTAAGTCTGGCAATTGGAATGAGAACAATTT
>KP685316-Uncultured_stramenopileFrom17to601
CTTACTACTTGGATAACCGTAGTAATTCTAGAGCTAATACATGCGCA-AATACCCAACTG---CTTGTCGGGCGGGTAGCATTTATTAGATTGAAACCAATGCA--GCTTCGGC--TGGTATTGTGTTGAGTCATAATAACTGTGCGGATCGCGTTTCATTAC----GCGATAAATCGATTGAGTTTCTGCCCTATCAGCTTTGGATGGTAGGATATGGGCCTACCATGGCGTTAACGGGTAACGGGGAATTAGGGTTTGATTCCGGAGAGGGAGCCTTAGAAACGGCTACCACATCCAAGGAAGGCAGCAGGCGCGTAAATTACCCAATCCTGACACAGGGAGGTAGTGACAATAAATAACAATGCCGGGC-TTTTT-AAGTCTGGCAATTGGAATGAGAACAATTT
>KR029826.1_Olpidiopsis_pyropiae
CTTACTACTTGGATAACCGTAGTAATTCTAGAGCTAATACATGCGCA-AATACCCGACTG---CTCG-CGGAAGGGTAGCATTTATTAGATTG-AACCAATACA--------GC--TGTTTTTGAGTTGAGTCATAATAACTGTGCGGATCGT------TTAA----ACGATAAATCAATTGAGTTTCTGCCCTATCAGCTTTGGATGGTAGGATATGGGCCTACCATGGCATTAACGGGTAACGGGGAATTAGGGTTTGATTCCGGAGAGGGAGCCTTAGAAACGGCTACCACATCCAAGGAAGGCAGCAGGCGCGTAAATTACCCAATCTTGACACAAGGAGGTAGTGACAATAAATAACAAAGCCGGG--TTTTTCAAGTCTGGCTATTGGAATGAGAACAATTT
>KR869807.1_Blastulidium_paedophthorum
CTTACTACTTGGATAACCGTAGTAATTCTAGAGCTAATACATGCGCA-AATACCCAACTG---CTTGTCGGGCGGGTAGCATTTATTAGATTG-AACCAATGCA---------C--TGGTATTGTGTTGAGTCATAATAACTGTGCGGATCGT--------AC----GCGATAAATCAATTGAGTTTCTGCCCTATCAGCTTTGGATGGTAGGATATGGGCCTACCATGGCGTTAACGGGTAACGGGGAATTAGGGTTTGATTCCGGAGAGGGAGCCTTAGAAACGGCTACCACATCCAAGGAAGGCAGCAGGCGCGTAAATTACCCAATCCTGACACAGGGAGGTAGTGACAATAAATAACAATGCCGGGC-TTTTT-AAGTCTGGCAATTGGAATGAGAACAATTT
>KT257318-Haptoglossa_zoosporaFrom6to594
CTTACTACTTGGATAACCGTAGTAATTCTAGAGCTAATACATGCATA-AATACCCAACTATC-TTTGGTGGACGGGTAGCATTTATTAGATTGAAACCAATGCATAGTTTCGGCTATGGTATTGAGTTGAATCATAATAACTGTGCGGATCGTGCTT--CGGC----GCGATAGATCATTTAAGTTTCTGCCCTATCAGCTTTGGATGGTAGGGTATTGGCCTACCATGGCGGTAACGGGTAACGGGGAATTAGGGTTCGATTCCGGAGAGGGAGCCTGAGAAACGGCTACCACATCCAAGGAAGGCAGCAGGCGCGTAAATTACCCAATCCTAATTCAGGGAGGTAGTGACAATAAATAACAATGCCGGGC-TTTTT-AAGTCTGGCAATTGGAATGAGAACAATTT
>KT257364-Lagenidium_giganteumFrom4to587
CTTACTACTTGGATAACCGTAGTAATTCTAGAGCTAATACATGCGCA-AATACCCAACTG---CTTGTCGGGCGGGTAGCATTTATTAGATTGAAACCAATGCAGTCTTCGGGC--TGGTATTGTGTTGAGTCATAATAACTGTGCGGACCGCA--CTT-G-T----GCGGTAAATCGATTGAGTTTCTGCCCTATCAGCTTTGGATGGTAGGATATGGGCCTACCATGGCATTAACGGGTAACGGGGAATTAGGGTTTGATTCCGGAGAGGGAGCCTTAGAAACGGCTACCACATCCAAGGAAGGCAGCAGGCGCGTAAATTACCCAATCCTGACACAGGGAGGTAGTGACAATAAATAACAATGCTCTGG-CTCTTCGAGTCGGGCAATTGGAATGAGAACAATTT
>KT257370-Lagenidium_sp.From4to589
CTTACTACTTGGATAACCGTAGTAATTCTAGAGCTAATACATGCGCA-AATACCCAACTG---CTTGTCGGACGGGTAGCATTTATTAGATTGAAACCAATGCAGTCTTCGGGC--TGGTATTGTGTTGAGTCATAATAACTGTGCGGATCGCACTTTT-G-T----GCGATAAATCGATTGAGTTTCTGCCCTATCAGCTTTGGATGGTAGGATATGGGCCTACCATGGCATTAACGGGTAACGGGGAATTAGGGTTTGATTCCGGAGAGGGAGCCTTAGAAACGGCTACCACATCCAAGGAAGGCAGCAGGCGCGTAAATTACCCAATCCTGACACAGGGAGGTAGTGACAATAAATAACAATGCTCTGG-CTCTTCGAGTCGGGCAATTGGAATGAGAACAATTT
>KT257376.1_Myzocytiopsis_osiris
CTTACTACTTGGATAACCGTAGTAATTCTAGAGCTAATACATGCGCA-AATACCCAACTG---CTTGTCGGGCGGGTAGCATTTATTAGATTG-AACCAATGCA--------GC--TGGTATTGTGTTGAATCATAATAACTGTGCGGATCGC------TAAC----GCGATAAATCAACTGAGTTTCTGCCCTATCAGCTTTGGATGGTAGGATATGGGCCTACCATGGCGTTAACGGGTAACGGGGAATTAGGGTTTGATTCCGGAGAGGGAGCCTTAGAAACGGCTACCACATCCAAGGAAGGCAGCAGGCGCGTAAATTACCCAATCCTGACACAGGGAGGTAGTGACAATAAATAACAATGTCGGGC-TATTT-TAGTCTGACAATTGGAATGAGAACAATTT
>KT257379-Lagenidium_sp.From1to555
CTTACTACTTGGATAACCGTAGTAATTCTAGAGCTAATACATGCGCA-AATACCCAACTG---CTTGTCGGACGGGTAGCATTTATTAGATTGAAACCAATGCAGTCTTCGGGC--TGGTATTGTGTTGAGTCATAATAACTGTGCGGATCGCACTTTT-G-T----GCGATAAATCGATTGAGTTTCTGCCCTATCAGCTTTGGATGGTAGGATATGGGCCTACCATGGCATTAACGGGTAACGGGGAATTAGGGTTTGATTCCGGAGAGGGAGCCTTAGAAACGGCTACCACATCCAAGGAAGGCAGCAGGCGCGTAAATTACCCAATCCTGACACAGGGAGGTAGTGACAATAAATAACAATGCTCTGG-CTCTTCGAGTCGGGCAATTGGAATGAGAACAATTT
>KT273921.1_Lagenisma_coscinodisci
CTTACTACTTGGATAACCGTAGTAATTCTAGAGCTAATACATGCGCA-AATACCCAACTG---CTTGTCGGGCGGGTAGCATTTATTAGATTG-AACCAATGCA--------GC--TGGTATTGTGTTGAGTCATAATAACTGTGCGGATCGC------TTAC----GCGATAAATCGATTGAGTTTCTGCCCTATCAGCTTTGGATGGTAGGATATGGGCCTACCATGGCGTTAACGGGTAACGGGGAATTAGGGTTTGATTCCGGAGAGGGAGCCTTAGAAACGGCTACCACATCCAAGGAAGGCAGCAGGCGCGTAAATTACCCAATCCTGACACAGGGAGGTAGTGACAATAAATAACAATGCCGGGC-TTTTT-AAGTCTGGCAATTGGAATGAGAACAATTT
>KT886039-Halophytophthora_vesiculaFrom1to575
CTTACTACTTGGATAACCGTAGTAATTCTAGAGCTAATACATGCGAG-AATACCCAACTG---CTTGTCGGGCGGGTAGCATTTATTAGATTGAAACCAATGCAGTCTTCGGGC--TGGTATTGTGTTGAGTCATAATAACTGTGCGGATCGCGCTTTT-G-C----GCGATAAGTCGATTGAGTTTCTGCCCTATCAGCTTTGGATGGTAGGATATGGGCCTACCATGGCATTAACGGGTAACGGGGAATTAGGGTTTGATTCCGGAGAGGGAGCCTTAGAAACGGCTACCACATCCAAGGAAGGCAGCAGGCGCGTAAATTACCCAATCCTGACACAGGGAGGTAGTGACAATAAATAACAATGCTCTGG-CTCTTCGAGTCGGGCAATTGGAATGAGAACAATTT
>KT886041-Pythium_grandisporangiumFrom1to575
CTTACTACTTGGATAACCGTAGTAATTCTAGAGCTAATACATGCATC-AATACCCAACTG---CTTGTCGGACGGGTAGCATTTATTAGATTGAAACCAATGCAGTCTTCGGGC--TGGTATTGTGTTGAGTCATAATAACTGTGCGGACCGCACTTTT-G-T----GCGGTAAATCGATTGAGTTTCTGCCCTATCAGCTTTGGATGGTAGGATATGGGCCTACCATGGCATTAACGGGTAACGGGGAATTAGGGTTTGATTCCGGAGAGGGAGCCTTAGAAACGGCTACCACATCCAAGGAAGGCAGCAGGCGCGTAAATTACCCAATCCTGACACAGGGAGGTAGTGACAATAAATAACAATGCTCTGG-CTCTTCGAGTCGGGCAATTGGAATGAGAACAATTT
>KU752534.1_Anisolpidium_rosenvingei
CTTACTACTTGGATAACCGTAGTAATTCTAGAGCTAATACATGCATA-AATACCCAACTG-----TTATGGACGGGTAGCATTTATTAGATTG-AACCAA-------------TA-TGGTATTGAGTTGAGTCATAATAACTGTGCGGATCG--T----TCGA----GCGATGAATCAAATGGGATTCTGCCCTATCAGCTTTGGTTGGGTGTGTATTGGACACCCAAGGCATTAACGGGT-ACGGGGAATCGGGGTTTGATTCCGGAGAGGGAGCCTGAGAAACGGCTACCACATCCAAGGAAGGCAGCAGGCGCGTAAATTACCCAATCCTGACACAGGGAGGTAGTGACAATAAATAACAATGCCGGG--TTTTTTAAGTCTGGCAATTGGAATGAGAACAATTT
>KU764783.1_Anisolpidium_rosenvingei
CTTACTACTTGGATAACCGTAGTAATTCTAGAGCTAATACATGCATA-AATACCCAACTG-----TTATGGACGGGTAGCATTTATTAGATTG-AACCAA-------------TA-TGGTATTGAGTTGAGTCATAATAACTGTGCGGATCG--T----TCGA----GCGATGAATCAAATGGGATTCTGCCCTATCAGCTTTGGTTGGGTGTGTATTGGACACCCAAGGCATTAACGGGT-ACGGGGAATCGGGGTTTGATTCCGGAGAGGGAGCCTGAGAAACGGCTACCACATCCAAGGAAGGCAGCAGGCGCGTAAATTACCCAATCCTGACACAGGGAGGTAGTGACAATAAATAACAATGCCGGG--TTTTTTAAGTCTGGCAATTGGAATGAGAACAATTT
>KU764786.1_Anisolpidium_ectocarpii
CTTACTACTTGGATAACCGTAGTAATTCTAGAGCTAATACATGCATA-AATACCCAACTG-----TT-TGGACGGGTAGCATTTATTAGATTG-AACCAA-------------TAGTGGTATTGAGTTGAGTCATAATAACTGTGCGGATCG--T----TCGA----GCGATGAATCAAATGGGATTCTGCCCTATCAGCTTTGGTTGGGTGTGTATTGGACACCCAAGGCATTAACGGGT-ACGGGGAATCGGGGTTTGATTCCGGAGAGGGAGCCTGAGAAACGGCTACCACATCCAAGGAAGGCAGCAGGCGCGTAAATTACCCAATCCTGACACAGGGAGGTAGTGACAATAAATAACAATGCCGGG--TTTTTCAAGTCTGGCAATTGGAATGAGAACAATTT
>1_Miracula_cf_helgolandica
CTTACTAGTTGGATATCCGTAGTAATTCTAGAGTTAATACATGCTTG-AAGAT-TG-------TTTTTAAAATACATTGCATTTATTAGATTG-AACTAA------------------TTTTAAAGTTGAGTCATAATAACTGTGCGGATCG----------AAAAAGCGATGAATCAATTGGGTTTCTGCCCTATCAGTTTTGGATGGCTGTGTATTGGACAGCCATGACATTAACGGGTAACGGGGAATTGGGGTTTGATACCGGAGAGGGCGCCTTAGAAATGGCGACCACATCCAAGGAAGGCAGCAGGCGCGTAAATTACCCAATCCTAATTCAGGGAGGTAGTGACTAGAAATAACGATTCGAGAT--GCTTTGCATTTTGAAATTGGAATGAGAACAATTT
>MF066365.1_Crypticola_clavulifera
CTTACTACTTGGATAACCGTAGTAATTCTAGAGCTAATACATGCGCA-AATACCCAACTG---CTTGTCGGGCGGGTAGCATTTATTAGATTG-AACCAATGCA--------GC--TGGTATTGTGTTGAGTCATAATAACTGTGCGGATCGC------TTAC----GCGATAAATCAATTGAGTTTCTGCCCTATCAGCTTTGGATGGTAGGATATGGGCCTACCATGGCGTTAACGGGTAACGGGGAATTAGGGTTTGATTCCGGAGAGGGAGCCTTAGAAACGGCTACCACATCCAAGGAAGGCAGCAGGCGCGTAAATTACCCAATCCTGACACAGGGAGGTAGTGACAATAAATAACAATGCCGGGC-TTTTC-AAGTCTGGCAATTGGAATGAGAACAATTT
>MF784087-Phytophthora_tropicalisFrom1to577
CTTACTACTTGGATACCCGTAGTAATTCTAGAGCTAATACATGCATA-AATACCCAACTG---CTTGTCGGGCGGGTAGCATTTATTAGATTGAAACCAATGCAGTCTTCGGGC--TGGTATTGTGTTGAGTCATAATAACTGTGCGGATCGCGCTTTT-G-C----GCGATAAGTCGATTGAGTTTCTGCCCTATCAGCTTTGGATGGTAGGATATGGGCCTACCATGGCATTAACGGGTAACGGGGAATTAGGGTTTGATTCCGGAGAGGGAGCCTTAGAAACGGCTACCACATCCAAGGAAGGCAGCAGGCGCGTAAATTACCCAATCCTGACACAGGGAGGTAGTGACAATAAATAACAATGCTCTGG-CTCTTCGAGTCGGGCAATTGGAATGAGAACAATTT
>MF838767.1_Olpidiopsis_heterosiphoniae
CTTACTACTTGGATACCCGTAGTAATTCTAGAGCTAATACATGCATA-AATACCCAA------CTTTTTGGACGGGTAGCATTTATTAGATTG-AACCTTCTCG--------GC--CGAAGTTGTGTTGAGTCATAATAACTGTGCGGATCGC------CATT----GCGATGAATCAATTGAGTTTCTGCCCTATCAGCTTTGGATGGTAGGATATGGGCCTACCATGGCATTAACGGGTAACGGGGAATTAGGGTTTGATTCCGGAGAGGGAGCCTTAGAAACGGCTACCACATCCAAGGAAGGCAGCAGGCGCGTAAATTACCCAATCCTGACACAGGGAGGTAGTGACAATAAATAACAATGCCGGGT-TTTTC-AAGTCTGGCAATTGGAATGAGAACAATTT
>Olpidiopsis_drebesii_Sample-RZ6A
CTTACTACTTGGATAACCGTAGTAATTCTAGAGCTAATACATGCTAA-AAAACCCAACTT---CT----GGACGGGTTGCATTTATTAGATTGAAACCAATCTGGCTTT--GGC--TGGTATTGTGTTGAGTCATAATAACTAATCGGATCGCA-----TTC---GTGCGATGAATCAATTGGGATTCTGCCCTATCAGCTTTGGATGGTAGGATATGGGCCTACCATGGCATTAACGGGTAACGGGGAATTAGGGTTTGATTCCGGAGAGGGAGCCTGAGAAACGGCTACCACATCCAAGGAAGGCAGCAGGCGCGTAAATTACCCAATCCTGACACAGGGAGGTAGTGACAATAAATAACAATGCCGGGC-TTTTTCAAGTCTGGCAATTGGAATGAGAACAATTT
>Olpidiopsis_drebesii_Sample-RZ7A
CTTACTACTTGGATAACCGTAGTAATTCTAGAGCTAATACATGCTAA-AAAACCCAACTT---CT----GGACGGGTTGCATTTATTAGATTGAAACCAATCTGGCTTT--GGC--TGGTATTGTGTTGAGTCATAATAACTAATCGGATCGCA-----TTC---GTGCGATGAATCAATTGGGATTCTGCCCTATCAGCTTTGGATGGTAGGATATGGGCCTACCATGGCATTAACGGGTAACGGGGAATTAGGGTTTGATTCCGGAGAGGGAGCCTGAGAAACGGCTACCACATCCAAGGAAGGCAGCAGGCGCGTAAATTACCCAATCCTGACACAGGGAGGTAGTGACAATAAATAACAATGCCGGGC-TTTTTCAAGTCTGGCAATTGGAATGAGAACAATTT
>reversed.AB731550-Uncultured_eukaryote
CTTACTACTTGGATAACCGTAGTAATTCTAGAGCTAATACATGCGTA-AATACCCAACTG---CTTGTCGGACGGGTAGCATTTATTAGATTGAAACCAATGCG--GCTTCGGT--CGGTATTGTGTTGAGTCATAATAACTGTGCGGATCGCTT----T-TA----GCGATACATCAATTGAGTTTCTGCCCTATCAGCTTTGGATGGTAGGATATGGGCCTACCATGGCGTTAACGGGTAACGGGGAATTAGGGTTTGATTCCGGAGAGGGAGCCTTAGAAACGGCTACCACATCCAAGGAAGGCAGCAGGCGCGTAAATTACCCAATCCTGACACAGGGAGGTAGTGACAATAAATAACAATGTCGGGC-TTTTT-AAGTCTGACAATTGGAATGAGAACAATTT
>reversed.FM202388-Eurychasma_dicksonii
CTTACTACTTGGATAACCGTAGTAATTCTAGAGCTAATACATGCATA-AATACCCGA------CTTTTTGGAAGGGTAGCATTTATTAGAAAGAAACCAATGCGGCTTT---GC--CGGTATTGAGTTGAATCATAATAACTGTGCGGATCG-------CACTCTGTGCGATAAATCATATAAGTTTCTGCCCTATCAGGTTTGGATGGTAGGGTATTGGCCTACCATGCCAGTAACGGGTAACGGAGTATTAGGGTACGATTCCGGAGAGGGAGCCTTAAAGACAGCTACCACTTCTAAGGAAGGCAGCAGGCGCGTAAATTACCCAATCCTGACACAGGGAGGTAGCGACAATAAATAACAATGCCGGGC-TTTTTAAAGTCTGGCAATTGGAATGAGAACAATTT
